# Supplementary material for: Combining systems pharmacology, metabolomics, and transcriptomics to reveal the mechanism of Salvia miltiorrhiza-Cortex moutan herb pair for the treatment of ischemic stroke
Source: Front Pharmacol. 2024 Sep 9;15:1431692. doi: 10.3389/fphar.2024.1431692 (PMC11417465; doi:10.3389/fphar.2024.1431692)
Supplement: Supplementary file 1 [file Table2.xlsx]

## Sheet: Sheet1
No.	Metabolites	RT(min)	ESI mode	Measured m/z	HMDB	MCAO vs Sham	SC vs MCAO
1	Suberic acid	3.64883	-	173.082	HMDB0000893	↓**	↑*
2	Ent-16b,19-Kauranediol 19-acetate	6.4535	-	347.259	HMDB0036801	↓**	↑*
3	5-Hydroxy-6E,8Z,11Z,14Z-eicosatetraenoic acid, 1,5-lactone	5.91167	+	303.231	NA	↓*	↑*
4	12R-Hydroxy-5Z,8Z,10E,14Z-eicosatetraenoic acid	6.20685	-	319.228	NA	↓*	↑*
5	Retinyl ester	5.91318	-	301.217	HMDB0003598	↓*	↑*
6	Phosphocreatine	0.728247	+	212.042	HMDB0001511	↓*	↑**
7	LysoPI 18:0	5.35104	-	599.321	NA	↓**	↑*
8	LysoPI 20:4	4.70147	-	619.289	NA	↓*	↑*
9	1-Heptadecanoyl-sn-glycero-3-phosphocholine	6.38073	+	510.354	HMDB0011481	↓**	↑*
10	PI(17:0/20:4)	7.82565	-	871.534	NA	↓**	↑*
11	PI(18:0/20:4)	8.05485	-	885.551	HMDB09815	↓**	↑*
12	PI(18:0/22:6)	7.93351	-	909.55	NA	↓**	↑*
13	LysoPS 18:0	5.379	-	524.3	NA	↓**	↑*
14	LysoPS 18:1	4.98567	-	522.284	NA	↓**	↑*
15	LysoPS 18:2	4.71257	-	520.268	NA	↓**	↑*
16	LysoPS 20:4	4.72295	-	544.268	NA	↓**	↑*
17	10-hydroxy-11S,12S-epoxy-5Z,8Z,14Z-eicosatrienoic acid	5.36515	-	335.223	HMDB0062479	↓**	↑*
18	15,16-DiHODE	5.41385	-	311.223	HMDB0010208	↓**	↑*
19	2,4-Dimethyl-2-pentenoic acid	3.41773	-	127.076	HMDB0039819	-	↑*
20	N-Acetyl-D-norleucine	3.4421	-	172.098	NA	-	↑*
21	D-(+)-Pantothenic acid	2.58747	+	220.117	NA	-	↑*
22	Ursodeoxycholic acid	4.66687	-	451.307	HMDB0000946	↓*	↑*
23	PI(18:0/18:2)	8.37068	-	861.55	NA	-	↑*
24	L-Glutathione	0.72492	+	308.09	HMDB0000125	↓*	↑*
25	L-(-)-Phenylalanine	0.925124	+	166.083	HMDB0004827	↓**	↑*
26	β-Phenyl-γ-Aminobutyric Acid	0.869977	+	180.086	NA	↓*	↑*
27	(S)-Homostachydrine	1.30679	+	158.117	HMDB0033433	↓*	↑*
28	Acylcarnitine 16:1	5.72482	+	398.325	HMDB06317	-	↓*
29	Docosapentaenoic acid	7.83427	-	329.248	HMDB0006528	↑*	↓*
30	1-Palmitoyl-2-linoleoyl-sn-glycero-3-phosphocholine	9.2615	+	758.567	HMDB0007973	-	↓*
31	Acylcarnitine 8:1	3.85062	+	286.201	NA	↑*	↓**
32	Adrenic acid	8.1872	-	331.264	HMDB0002226	↑*	↓**
33	(R)-3-Hydroxy-tetradecanoic acid	4.90552	-	243.196	HMDB0010731	↑*	↓*
34	Oleic acid	8.37133	-	281.248	HMDB0000207	-	↓*
35	8-Methylnonenoate	5.06503	-	169.123	HMDB0012183	↑*	↓**
36	Goshuyic acid	6.08437	-	223.17	HMDB0039129	↑*	↓**
37	13-HODE	6.31793	-	295.228	HMDB0061708	↑*	↓**
38	3-Decenoic acid	5.29082	-	169.123	HMDB0031002	↑*	↓**
39	5-Hexyltetrahydro-2-furanoctanoic acid	6.58603	-	297.243	HMDB0031127	↑*	↓**
40	Hexanoyl-L-carnitine	3.67508	+	260.185	HMDB0000756	↑*	↓**
41	Traumatin	4.45777	-	211.134	HMDB0037326	↑*	↓**
42	Phenol sulphate	3.46528	-	172.991	HMDB0060015	-	↓**
43	2-Hydroxy-4-oxopentanoic acid	0.870453	-	131.035	HMDB0040531	↓*	↓*
44	Acrylic acid	0.856313	-	71.0137	HMDB0031647	↓*	↓*
45	Taurodeoxycholic acid	3.91514	-	498.29	HMDB0000896	↑*	↓*
46	Docosahexaenoic acid	7.32727	-	327.233	HMDB0002183	↑*	↓*
47	Tsuzuic acid	6.64828	-	225.186	HMDB0005051	↑*	↓**
48	3-Oxotetradecanoic acid	5.17627	-	241.181	HMDB0010730	↑**	↓**
49	Acylcarnitine 16:2	5.21728	+	396.31	NA	↑**	↓**
50	3-Hydroxydodecanoic acid	4.82199	-	215.165	HMDB0000387	↑*	↓**
51	Hexyl acetate	4.69717	-	143.108	HMDB0029980	↑*	↓**
52	L-2-Amino-4-methylenepentanedioic acid	0.716522	+	160.06	HMDB0029433	↑**	↓**
53	Pyrogallol-2-O-sulphate	3.27698	-	204.981	HMDB0060018	↑**	↓**
54	Glutamic acid	0.754399	+	148.06	HMDB0000148	↑**	↓**
55	3-[3-(Sulfooxy)phenyl]propanoic acid	3.44705	-	245.012	HMDB0094710	↑**	↓**
56	Homovanillic acid sulfate	3.62151	-	261.007	HMDB0011719	↑**	↓**
57	α-Methyl-DL-phenylalanine	4.10795	+	180.101	NA	↑**	↓*
58	L-Propionylcarnitine	1.15565	+	218.138	HMDB0000824	↑*	↓*
59	Acylcarnitine 4:0	3.2107	+	232.154	HMDB00736	↑**	↓*
60	Acylcarnitine 5:0	3.45763	+	246.169	HMDB00378	↑**	↓*
