# Supplementary material for: Combining systems pharmacology, metabolomics, and transcriptomics to reveal the mechanism of Salvia miltiorrhiza-Cortex moutan herb pair for the treatment of ischemic stroke
Source: Front Pharmacol. 2024 Sep 9;15:1431692. doi: 10.3389/fphar.2024.1431692 (PMC11417465; doi:10.3389/fphar.2024.1431692)
Supplement: Supplementary file 2 [file Table3.XLSX]

## Sheet: Sheet1
Gene name
NOS2
DRD3
F7
CYP19A1
TNNT2
VEGFA
MMP3
F13A1
LGALS3
MMP13
SELE
ADAMTS4
STAT3
AMPD1
CASP3
PIK3CA
GRM5
KCNA5
AKT1
JUN
CHRM5
FGFR1
SLC22A6
TNF
PTGS2
MMP12
HMOX1
CA4
ADORA3
PLAUR
S1PR3
DRD1
DPP4
P2RY12
ITGA4
PPARA
EPHX1
SERPINE1
JAK3
MMP9

## Sheet: Sheet2
gene_id	gene_name	GENE_NAME	EntrezID	transcript_id	GO	KEGG	KO_ENTRY	EC	Description	trans_type	SC1	SC2	SC3	MCAO1	MCAO2	MCAO3	pval	qval	fc	log2(fc)	regulation	significant
ENSRNOG00000006365	Asb15	ASB15	500050	ENSRNOT00000060494	GO:0005515(protein binding);GO:0016567(protein ubiquitination);GO:0030315(T-tubule);GO:0035556(intracellular signal transduction);GO:0036371(protein localization to T-tubule);GO:0055117(regulation of cardiac muscle contraction)				ankyrin repeat and SOCS box containing 15 [Source:RGD Symbol;Acc:727860]	protein_coding	3.25936	3.28825	6.93128	0.052573	0.027178	0.058614	3.77689e-36	8.51424e-32	97.4154	6.60608	up	yes
ENSRNOG00000028992	Acan	ACAN	58968	ENSRNOT00000047848;ENSRNOT00000049681	GO:0001502(cartilage condensation);GO:0002063(chondrocyte development);GO:0005509(calcium ion binding);GO:0005540(hyaluronic acid binding);GO:0005604(basement membrane);GO:0007155(cell adhesion);GO:0007507(heart development);GO:0030166(proteoglycan biosynthetic process);GO:0030199(collagen fibril organization);GO:0031012(extracellular matrix);GO:0098966(perisynaptic extracellular matrix);GO:00989…				aggrecan [Source:RGD Symbol;Acc:68358]	protein_coding	4.48865	3.58971	4.02306	0.773445	0.628153	0.543182	2.33113e-33	2.62753e-29	6.22251	2.6375	up	yes
ENSRNOG00000017409	Wnt6	WNT6	316526	ENSRNOT00000023439	GO:0001658(branching involved in ureteric bud morphogenesis);GO:0003674(molecular_function);GO:0005102(signaling receptor binding);GO:0005109(frizzled binding);GO:0005125(cytokine activity);GO:0005575(cellular_component);GO:0005576(extracellular region);GO:0005615(extracellular space);GO:0007275(multicellular organism development);GO:0008150(biological_process);GO:0009798(axis specification);GO:0…	04150(mTOR signaling pathway);04310(Wnt signaling pathway);04390(Hippo signaling pathway);04550(Signaling pathways regulating pluripotency of stem cells);04916(Melanogenesis);04934(Cushing syndrome);05010(Alzheimer disease);05022(Pathways of neurodegeneration - multiple diseases);05165(Human papillomavirus infection);05200(Pathways in cancer);05205(Proteoglycans in cancer);05217(Basal cell carcin…			Wnt family member 6 [Source:RGD Symbol;Acc:1304559]	protein_coding	0.177476	0.107848	0.068076	14.6291	3.03593	1.7923	4.84262e-13	3.63891e-09	0.0181628	-5.78287	down	yes
ENSRNOG00000011130	Calca	CALCA	24241	ENSRNOT00000055124;ENSRNOT00000014948	GO:0001984(artery vasodilation involved in baroreceptor response to increased systemic arterial blood pressure);GO:0002027(regulation of heart rate);GO:0002548(monocyte chemotaxis);GO:0005102(signaling receptor binding);GO:0005179(hormone activity);GO:0005184(neuropeptide hormone activity);GO:0005576(extracellular region);GO:0005615(extracellular space);GO:0005634(nucleus);GO:0005737(cytoplasm);G…	04080(Neuroactive ligand-receptor interaction);04270(Vascular smooth muscle contraction);04270(Vascular smooth muscle contraction)			calcitonin-related polypeptide alpha [Source:RGD Symbol;Acc:2254]	protein_coding	9.81378	4.36058	5.11754	1.18239	0.623177	0.665948	1.16559e-11	6.56899e-08	7.80569	2.96453	up	yes
ENSRNOG00000010806	Npvf	NPVF	60570	ENSRNOT00000014437	GO:0005576(extracellular region);GO:0007218(neuropeptide signaling pathway);GO:0032277(negative regulation of gonadotropin secretion)				neuropeptide VF precursor [Source:RGD Symbol;Acc:61815]	protein_coding	0	0	0	5.96562	0	0	1.59853e-11	7.20713e-08	5.02882e-05	-14.2794	down	yes
ENSRNOG00000002520	Litaf	LITAF	65161	ENSRNOT00000003412	GO:0000978(RNA polymerase II cis-regulatory region sequence-specific DNA binding);GO:0001228(DNA-binding transcription activator activity, RNA polymerase II-specific);GO:0001817(regulation of cytokine production);GO:0005654(nucleoplasm);GO:0005765(lysosomal membrane);GO:0005794(Golgi apparatus);GO:0005886(plasma membrane);GO:0008270(zinc ion binding);GO:0009898(cytoplasmic side of plasma membrane…	04142(Lysosome)			lipopolysaccharide-induced TNF factor [Source:RGD Symbol;Acc:69294]	protein_coding	43.2063	30.8178	28.9098	13.9478	9.54306	9.51294	3.60269e-11	1.35359e-07	3.11886	1.64102	up	yes
ENSRNOG00000051420	Cables2	CABLES2	311703	ENSRNOT00000084452	GO:0051726(regulation of cell cycle)				Cdk5 and Abl enzyme substrate 2 [Source:RGD Symbol;Acc:1310089]	protein_coding	26.4913	24.0795	24.0392	11.4513	10.167	11.9629	4.21862e-11	1.35858e-07	2.22178	1.15172	up	yes
ENSRNOG00000018215	Slc22a6	SLC22A6	29509	ENSRNOT00000024757	GO:0005452(inorganic anion exchanger activity);GO:0005887(integral component of plasma membrane);GO:0006820(anion transport);GO:0008514(organic anion transmembrane transporter activity);GO:0015711(organic anion transport);GO:0015742(alpha-ketoglutarate transport);GO:0016021(integral component of membrane);GO:0016323(basolateral plasma membrane);GO:0022857(transmembrane transporter activity);GO:00…				solute carrier family 22 member 6 [Source:RGD Symbol;Acc:69338]	protein_coding	0.372386	1.01493	0.599949	39.9353	9.12731	5.6346	1.11968e-10	3.15512e-07	0.0363322	-4.78261	down	yes
ENSRNOG00000016057	Kcnj13	KCNJ13	94341	ENSRNOT00000021507	GO:0005242(inward rectifier potassium channel activity);GO:0006813(potassium ion transport);GO:0016020(membrane);GO:0016021(integral component of membrane)	04974(Protein digestion and absorption)			potassium inwardly-rectifying channel, subfamily J, member 13 [Source:RGD Symbol;Acc:621661]	protein_coding	0.359226	0.316295	0.289995	22.6477	3.76839	2.46292	7.57028e-10	1.89619e-06	0.0334332	-4.90257	down	yes
ENSRNOG00000020637	Hmx3	HMX3	293537	ENSRNOT00000028007	GO:0000977(RNA polymerase II transcription regulatory region sequence-specific DNA binding);GO:0000981(DNA-binding transcription factor activity, RNA polymerase II-specific);GO:0003677(DNA binding);GO:0005634(nucleus);GO:0006355(regulation of transcription, DNA-templated);GO:0006357(regulation of transcription by RNA polymerase II);GO:0007420(brain development);GO:0007566(embryo implantation);GO:…				H6 family homeobox 3 [Source:RGD Symbol;Acc:1559927]	protein_coding	0	0	0	1.67329	0	0	9.96878e-10	2.08616e-06	0.000179287	-12.4454	down	yes
ENSRNOG00000003695	Mgat4d	MGAT4D	304646	ENSRNOT00000004982	GO:0005783(endoplasmic reticulum);GO:0005793(endoplasmic reticulum-Golgi intermediate compartment);GO:0005795(Golgi stack);GO:0016020(membrane);GO:0060051(negative regulation of protein glycosylation)	00510(N-Glycan biosynthesis);00513(Various types of N-glycan biosynthesis);01100(Metabolic pathways)	K00738	EC:2.4.1.145	MGAT4 family, member D [Source:RGD Symbol;Acc:1310572]	protein_coding	0	0	0	1.56766	0	0	1.01795e-09	2.08616e-06	0.000191368	-12.3514	down	yes
ENSRNOG00000008001	Rab3b	RAB3B	81755	ENSRNOT00000010645	GO:0003924(GTPase activity);GO:0005525(GTP binding);GO:0005737(cytoplasm);GO:0019003(GDP binding);GO:0019882(antigen processing and presentation);GO:0031489(myosin V binding);GO:0031982(vesicle);GO:0048471(perinuclear region of cytoplasm);GO:0051586(positive regulation of dopamine uptake involved in synaptic transmission);GO:0097494(regulation of vesicle size);GO:0098691(dopaminergic synapse);GO:…				RAB3B, member RAS oncogene family [Source:RGD Symbol;Acc:620922]	protein_coding	23.7423	16.4951	20.0138	55.6988	37.0988	45.694	1.6936e-09	2.93684e-06	0.435054	-1.20073	down	yes
ENSRNOG00000006281	LOC108348320	LOC108348320		ENSRNOT00000008447	GO:0000978(RNA polymerase II cis-regulatory region sequence-specific DNA binding);GO:0000981(DNA-binding transcription factor activity, RNA polymerase II-specific);GO:0001525(angiogenesis);GO:0001974(blood vessel remodeling);GO:0003677(DNA binding);GO:0003700(DNA-binding transcription factor activity);GO:0005634(nucleus);GO:0006355(regulation of transcription, DNA-templated);GO:0006357(regulation…				homeobox protein Hox-A3 [Source:RGD Symbol;Acc:11499874]	protein_coding	0	1.61845	0	0	0	0	1.57589e-09	2.93684e-06	5394.83	12.3974	up	yes
ENSRNOG00000060961	AABR07070246.1	AABR07070246.1		ENSRNOT00000091928						lincRNA	0	0	0	0	0.434764	0	1.93097e-09	3.10927e-06	0.00069003	-10.5011	down	yes
ENSRNOG00000024438	Bsx	BSX	500982	ENSRNOT00000028909	GO:0000981(DNA-binding transcription factor activity, RNA polymerase II-specific);GO:0003677(DNA binding);GO:0005634(nucleus);GO:0005667(transcription regulator complex);GO:0006355(regulation of transcription, DNA-templated);GO:0007626(locomotory behavior);GO:0042755(eating behavior);GO:0043565(sequence-specific DNA binding);GO:0045944(positive regulation of transcription by RNA polymerase II);GO…				brain specific homeobox [Source:RGD Symbol;Acc:1565120]	protein_coding	0	0	0	2.04605	0	0	3.95193e-09	5.82283e-06	0.000146624	-12.7356	down	yes
ENSRNOG00000043451	Spp1	SPP1	25353	ENSRNOT00000067875;ENSRNOT00000075989	GO:0001503(ossification);GO:0005178(integrin binding);GO:0005615(extracellular space);GO:0005794(Golgi apparatus);GO:0006710(androgen catabolic process);GO:0007155(cell adhesion);GO:0033280(response to vitamin D);GO:0045893(positive regulation of transcription, DNA-templated);GO:0071394(cellular response to testosterone stimulus);GO:2000866(positive regulation of estradiol secretion);GO:2000866(p…	04151(PI3K-Akt signaling pathway);04371(Apelin signaling pathway);04510(Focal adhesion);04512(ECM-receptor interaction);04620(Toll-like receptor signaling pathway);04929(GnRH secretion);05165(Human papillomavirus infection);05165(Human papillomavirus infection)			secreted phosphoprotein 1 [Source:RGD Symbol;Acc:3752]	protein_coding	110.285	134.545	23.9908	6.9665	1.39577	6.26064	4.13278e-09	5.82283e-06	18.3835	4.20034	up	yes
ENSRNOG00000013426	Mrgprf	MRGPRF	266762	ENSRNOT00000017948	GO:0004930(G protein-coupled receptor activity);GO:0005886(plasma membrane);GO:0007165(signal transduction);GO:0007186(G protein-coupled receptor signaling pathway);GO:0016020(membrane);GO:0016021(integral component of membrane);GO:0031965(nuclear membrane)				MAS related GPR family member F [Source:RGD Symbol;Acc:708478]	protein_coding	0.340001	0.23584	0.227812	7.85604	2.2604	1.34329	5.81935e-09	6.33624e-06	0.0701285	-3.83386	down	yes
ENSRNOG00000042080	Il31ra	IL31RA	688622	ENSRNOT00000073469;ENSRNOT00000041452	GO:0002067(glandular epithelial cell differentiation);GO:0002438(acute inflammatory response to antigenic stimulus);GO:0004896(cytokine receptor activity);GO:0005515(protein binding);GO:0007259(receptor signaling pathway via JAK-STAT);GO:0008284(positive regulation of cell population proliferation);GO:0009897(external side of plasma membrane);GO:0019221(cytokine-mediated signaling pathway);GO:001…	04060(Cytokine-cytokine receptor interaction);04060(Cytokine-cytokine receptor interaction)			interleukin 31 receptor A [Source:RGD Symbol;Acc:1586478]	protein_coding	0.903071	0	0	0	0	0	5.90254e-09	6.33624e-06	3010.24	11.5557	up	yes
ENSRNOG00000030462	Ostn	OSTN	360730	ENSRNOT00000049841	GO:0003416(endochondral bone growth);GO:0005102(signaling receptor binding);GO:0005615(extracellular space);GO:0007166(cell surface receptor signaling pathway);GO:0009755(hormone-mediated signaling pathway);GO:0045668(negative regulation of osteoblast differentiation);GO:0046325(negative regulation of glucose import);GO:1903860(negative regulation of dendrite extension)				osteocrin [Source:RGD Symbol;Acc:1303110]	protein_coding	0	0	1.09626	0	0	0	5.57383e-09	6.33624e-06	3654.21	11.8353	up	yes
ENSRNOG00000006579	Reg3g	REG3G	24620	ENSRNOT00000008665	GO:0002755(MyD88-dependent toll-like receptor signaling pathway);GO:0005615(extracellular space);GO:0009617(response to bacterium);GO:0010838(positive regulation of keratinocyte proliferation);GO:0030141(secretory granule);GO:0042834(peptidoglycan binding);GO:0044278(cell wall disruption in other organism);GO:0045617(negative regulation of keratinocyte differentiation);GO:0050829(defense response…				regenerating family member 3 gamma [Source:RGD Symbol;Acc:3256]	protein_coding	2.64303	0	0	0	0	0	5.15762e-09	6.33624e-06	8810.11	13.1049	up	yes
ENSRNOG00000017198	Hif3a	HIF3A	64345	ENSRNOT00000023490	GO:0000785(chromatin);GO:0000978(RNA polymerase II cis-regulatory region sequence-specific DNA binding);GO:0000981(DNA-binding transcription factor activity, RNA polymerase II-specific);GO:0001666(response to hypoxia);GO:0003677(DNA binding);GO:0003700(DNA-binding transcription factor activity);GO:0005515(protein binding);GO:0005654(nucleoplasm);GO:0005829(cytosol);GO:0005886(plasma membrane);GO:…				hypoxia inducible factor 3 subunit alpha [Source:RGD Symbol;Acc:70332]	protein_coding	1.00586	0.714197	1.42782	4.41035	5.39293	4.0515	7.30242e-09	7.48266e-06	0.227205	-2.13793	down	yes
ENSRNOG00000047786	Ogn	OGN	291015	ENSRNOT00000093561;ENSRNOT00000072490	GO:0005515(protein binding);GO:0007165(signal transduction);GO:0008083(growth factor activity);GO:0048662(negative regulation of smooth muscle cell proliferation);GO:0048662(negative regulation of smooth muscle cell proliferation)				osteoglycin [Source:RGD Symbol;Acc:1308171]	protein_coding	2.41839	2.09544	1.08948	75.4004	13.0244	11.0018	9.84323e-09	9.64765e-06	0.0563563	-4.14928	down	yes
ENSRNOG00000003313	Glra2	GLRA2	24397	ENSRNOT00000004443	GO:0004888(transmembrane signaling receptor activity);GO:0005216(ion channel activity);GO:0005230(extracellular ligand-gated ion channel activity);GO:0005254(chloride channel activity);GO:0005886(plasma membrane);GO:0005887(integral component of plasma membrane);GO:0006811(ion transport);GO:0006821(chloride transport);GO:0007218(neuropeptide signaling pathway);GO:0016020(membrane);GO:0016021(inte…	04080(Neuroactive ligand-receptor interaction)			glycine receptor, alpha 2 [Source:RGD Symbol;Acc:2705]	protein_coding	3.31372	3.2681	3.47029	9.06294	5.74469	8.07571	1.78801e-08	1.67946e-05	0.439277	-1.1868	down	yes
ENSRNOG00000003538	Adamts4	ADAMTS4	66015	ENSRNOT00000004713	GO:0002020(protease binding);GO:0004222(metalloendopeptidase activity);GO:0005576(extracellular region);GO:0005615(extracellular space);GO:0006508(proteolysis);GO:0008233(peptidase activity);GO:0008237(metallopeptidase activity);GO:0016607(nuclear speck);GO:0016787(hydrolase activity);GO:0046872(metal ion binding)		K07764	EC:3.4.24.82	ADAM metallopeptidase with thrombospondin type 1 motif, 4 [Source:RGD Symbol;Acc:621242]	protein_coding	15.2919	18.7582	18.6601	5.70183	1.9356	4.30403	2.21722e-08	1.99931e-05	4.41405	2.1421	up	yes
ENSRNOG00000005931	Cpq	CPQ	58952	ENSRNOT00000008211	GO:0004180(carboxypeptidase activity);GO:0005576(extracellular region);GO:0005615(extracellular space);GO:0005737(cytoplasm);GO:0005764(lysosome);GO:0005783(endoplasmic reticulum);GO:0005794(Golgi apparatus);GO:0006508(proteolysis);GO:0006590(thyroid hormone generation);GO:0008233(peptidase activity);GO:0008235(metalloexopeptidase activity);GO:0008237(metallopeptidase activity);GO:0016787(hydrola…				carboxypeptidase Q [Source:RGD Symbol;Acc:628610]	protein_coding	6.29751	5.62994	4.39377	20.5243	18.172	12.3704	2.3486e-08	2.03632e-05	0.319606	-1.64563	down	yes
ENSRNOG00000008947	Cpz	CPZ	83575	ENSRNOT00000012109	GO:0004180(carboxypeptidase activity);GO:0004181(metallocarboxypeptidase activity);GO:0005515(protein binding);GO:0006508(proteolysis);GO:0008270(zinc ion binding)				carboxypeptidase Z [Source:RGD Symbol;Acc:620496]	protein_coding	0.472108	0.339646	0.259318	13.4032	3.3646	1.50633	3.38069e-08	2.82263e-05	0.0586114	-4.09268	down	yes
ENSRNOG00000059326	Abca9	ABCA9	287788	ENSRNOT00000087502	GO:0005524(ATP binding);GO:0016021(integral component of membrane);GO:0016887(ATPase activity);GO:0042626(ATPase-coupled transmembrane transporter activity);GO:0055085(transmembrane transport)	02010(ABC transporters)			ATP binding cassette subfamily A member 9 [Source:RGD Symbol;Acc:1305931]	protein_coding	0.255299	0.338307	0.281534	3.15638	1.72505	0.910255	4.49122e-08	3.61592e-05	0.151103	-2.7264	down	yes
ENSRNOG00000019592	Iqca	IQCA		ENSRNOT00000026491;ENSRNOT00000056724	GO:0005524(ATP binding);GO:0016887(ATPase activity);GO:0016887(ATPase activity)				IQ motif containing with AAA domain [Source:MGI Symbol;Acc:MGI:1922168]	protein_coding	0.223617	0.0963493	0.284404	1.21818	1.38139	1.18045	4.91583e-08	3.77709e-05	0.159885	-2.64489	down	yes
ENSRNOG00000014629	Lmo1	LMO1	245979	ENSRNOT00000019690;ENSRNOT00000086944	GO:0000122(negative regulation of transcription by RNA polymerase II);GO:0005634(nucleus);GO:0045944(positive regulation of transcription by RNA polymerase II);GO:0046013(regulation of T cell homeostatic proliferation);GO:0046872(metal ion binding);GO:0046872(metal ion binding)				LIM domain only 1 [Source:RGD Symbol;Acc:621166]	protein_coding	11.366	9.92759	11.4178	5.35537	4.84121	4.47163	5.02652e-08	3.77709e-05	2.23009	1.1571	up	yes
ENSRNOG00000004003	Dusp10	DUSP10	63995	ENSRNOT00000005400	GO:0000188(inactivation of MAPK activity);GO:0002819(regulation of adaptive immune response);GO:0004725(protein tyrosine phosphatase activity);GO:0005634(nucleus);GO:0005654(nucleoplasm);GO:0005737(cytoplasm);GO:0005794(Golgi apparatus);GO:0005829(cytosol);GO:0006470(protein dephosphorylation);GO:0008138(protein tyrosine/serine/threonine phosphatase activity);GO:0008330(protein tyrosine/threonine…	04010(MAPK signaling pathway)	K20216	EC:3.1.3.16;EC:3.1.3.48	dual specificity phosphatase 10 [Source:RGD Symbol;Acc:1310844]	protein_coding	4.02721	3.9434	4.45992	2.13307	1.36721	1.54844	6.17487e-08	4.49033e-05	2.46212	1.2999	up	yes
ENSRNOG00000055858	Myb	MYB	498982	ENSRNOT00000081620;ENSRNOT00000091376	GO:0000082(G1/S transition of mitotic cell cycle);GO:0000122(negative regulation of transcription by RNA polymerase II);GO:0000278(mitotic cell cycle);GO:0000978(RNA polymerase II cis-regulatory region sequence-specific DNA binding);GO:0000981(DNA-binding transcription factor activity, RNA polymerase II-specific);GO:0001228(DNA-binding transcription activator activity, RNA polymerase II-specific)…	04151(PI3K-Akt signaling pathway);04151(PI3K-Akt signaling pathway)			MYB proto-oncogene, transcription factor [Source:RGD Symbol;Acc:1560020]	protein_coding	0	0	0	0.71212	0.188502	0.433824	6.41682e-08	4.52045e-05	0.000224812	-12.119	down	yes
ENSRNOG00000011668	Nfil3	NFIL3	114519	ENSRNOT00000015525	GO:0000122(negative regulation of transcription by RNA polymerase II);GO:0000977(RNA polymerase II transcription regulatory region sequence-specific DNA binding);GO:0000978(RNA polymerase II cis-regulatory region sequence-specific DNA binding);GO:0001227(DNA-binding transcription repressor activity, RNA polymerase II-specific);GO:0001779(natural killer cell differentiation);GO:0003700(DNA-binding…				nuclear factor, interleukin 3 regulated [Source:RGD Symbol;Acc:620972]	protein_coding	16.6195	6.39673	18.1046	2.47822	1.96424	3.21572	6.70884e-08	4.58295e-05	5.36953	2.4248	up	yes
ENSRNOG00000015049	Scn5a	SCN5A	25665	ENSRNOT00000064555;ENSRNOT00000066932;ENSRNOT00000082892	GO:0001518(voltage-gated sodium channel complex);GO:0002027(regulation of heart rate);GO:0005216(ion channel activity);GO:0005244(voltage-gated ion channel activity);GO:0005248(voltage-gated sodium channel activity);GO:0005261(cation channel activity);GO:0005272(sodium channel activity);GO:0005516(calmodulin binding);GO:0005654(nucleoplasm);GO:0005730(nucleolus);GO:0005783(endoplasmic reticulum);…	04261(Adrenergic signaling in cardiomyocytes);04261(Adrenergic signaling in cardiomyocytes)			sodium voltage-gated channel alpha subunit 5 [Source:RGD Symbol;Acc:3637]	protein_coding	0.378723	0.171122	0.270028	3.76301	0.745659	2.14909	7.225e-08	4.79039e-05	0.123145	-3.02156	down	yes
ENSRNOG00000037409	Scimp	SCIMP	691993	ENSRNOT00000056608	GO:0001726(ruffle);GO:0001772(immunological synapse);GO:0002720(positive regulation of cytokine production involved in immune response);GO:0002732(positive regulation of dendritic cell cytokine production);GO:0016020(membrane);GO:0016021(integral component of membrane);GO:0030175(filopodium);GO:0031256(leading edge membrane);GO:0031259(uropod membrane);GO:0031666(positive regulation of lipopolysa…				SLP adaptor and CSK interacting membrane protein [Source:RGD Symbol;Acc:1593299]	protein_coding	5.17141	0.188171	1.04716	0	0	0	7.72833e-08	4.97771e-05	21355.8	14.3823	up	yes
ENSRNOG00000003183	Fmod	FMOD	64507	ENSRNOT00000004382	GO:0005515(protein binding);GO:0005576(extracellular region);GO:0030199(collagen fibril organization);GO:0062023(collagen-containing extracellular matrix)	04350(TGF-beta signaling pathway)			fibromodulin [Source:RGD Symbol;Acc:619769]	protein_coding	1.6202	2.45015	1.80765	33.4838	13.94	5.76112	8.16249e-08	5.1113e-05	0.11052	-3.17762	down	yes
ENSRNOG00000042426	Cyp4v3	CYP4V3	266761	ENSRNOT00000019302	GO:0004497(monooxygenase activity);GO:0005506(iron ion binding);GO:0005783(endoplasmic reticulum);GO:0005789(endoplasmic reticulum membrane);GO:0006629(lipid metabolic process);GO:0006631(fatty acid metabolic process);GO:0010430(fatty acid omega-oxidation);GO:0016020(membrane);GO:0016021(integral component of membrane);GO:0016491(oxidoreductase activity);GO:0016705(oxidoreductase activity, acting…		K07427	EC:1.14.14.79	cytochrome P450, family 4, subfamily v, polypeptide 3 [Source:RGD Symbol;Acc:708530]	protein_coding	2.25665	3.09983	2.86696	8.5266	7.04698	6.39304	9.6213e-08	5.86197e-05	0.374361	-1.4175	down	yes
ENSRNOG00000038598	AABR07032503.1	AABR07032503.1		ENSRNOT00000058894	GO:0005794(Golgi apparatus);GO:0005886(plasma membrane);GO:0016020(membrane);GO:0016021(integral component of membrane);GO:0032148(activation of protein kinase B activity)					protein_coding	1.40178	0	0	0	0	0	1.03025e-07	6.11182e-05	4672.59	12.19	up	yes
ENSRNOG00000007759	Foxd2	FOXD2	313504	ENSRNOT00000010201	GO:0001228(DNA-binding transcription activator activity, RNA polymerase II-specific);GO:0003700(DNA-binding transcription factor activity);GO:0006355(regulation of transcription, DNA-templated);GO:0043565(sequence-specific DNA binding);GO:0045944(positive regulation of transcription by RNA polymerase II);GO:1990837(sequence-specific double-stranded DNA binding)				forkhead box D2 [Source:RGD Symbol;Acc:1304642]	protein_coding	0	0	0	2.09851	0.359014	0.354789	1.12244e-07	6.488e-05	0.000106674	-13.1945	down	yes
ENSRNOG00000001414	Serpine1	SERPINE1	24617	ENSRNOT00000001916	GO:0001525(angiogenesis);GO:0002020(protease binding);GO:0004867(serine-type endopeptidase inhibitor activity);GO:0005102(signaling receptor binding);GO:0005576(extracellular region);GO:0005615(extracellular space);GO:0010469(regulation of signaling receptor activity);GO:0010757(negative regulation of plasminogen activation);GO:0010951(negative regulation of endopeptidase activity);GO:0014912(neg…	04066(HIF-1 signaling pathway);04115(p53 signaling pathway);04218(Cellular senescence);04371(Apelin signaling pathway);04390(Hippo signaling pathway);04610(Complement and coagulation cascades);04933(AGE-RAGE signaling pathway in diabetic complications);05142(Chagas disease)			serpin family E member 1 [Source:RGD Symbol;Acc:3249]	protein_coding	180.621	1.69992	63.6024	2.51095	0.840769	1.78869	1.47137e-07	8.29227e-05	47.8412	5.58018	up	yes
ENSRNOG00000023546	Hspb1	HSPB1	24471	ENSRNOT00000031555	GO:0001932(regulation of protein phosphorylation);GO:0005080(protein kinase C binding);GO:0005634(nucleus);GO:0005737(cytoplasm);GO:0005819(spindle);GO:0005856(cytoskeleton);GO:0005886(plasma membrane);GO:0006469(negative regulation of protein kinase activity);GO:0008426(protein kinase C inhibitor activity);GO:0009615(response to virus);GO:0019901(protein kinase binding);GO:0030018(Z disc);GO:003…	04010(MAPK signaling pathway);04370(VEGF signaling pathway);05146(Amoebiasis)			heat shock protein family B (small) member 1 [Source:RGD Symbol;Acc:61306]	protein_coding	359.738	16.3396	112.035	11.7915	4.00981	5.72855	1.7298e-07	9.51095e-05	22.6714	4.5028	up	yes
ENSRNOG00000051221	AABR07070310.1	AABR07070310.1		ENSRNOT00000081697;ENSRNOT00000076201		04350(TGF-beta signaling pathway);04350(TGF-beta signaling pathway)			thrombospondin type 1 domain containing 4 [Source:NCBI gene;Acc:315728]	processed_transcript	0.431269	0.179717	0.257247	5.29284	1.12739	2.06919	1.96943e-07	0.000102288	0.102272	-3.28951	down	yes
ENSRNOG00000015518	Rbp4	RBP4	25703	ENSRNOT00000021055	GO:0001654(eye development);GO:0005501(retinoid binding);GO:0005576(extracellular region);GO:0005615(extracellular space);GO:0006094(gluconeogenesis);GO:0016918(retinal binding);GO:0019841(retinol binding);GO:0030277(maintenance of gastrointestinal epithelium);GO:0032024(positive regulation of insulin secretion);GO:0032526(response to retinoic acid);GO:0034632(retinol transmembrane transporter ac…				retinol binding protein 4 [Source:RGD Symbol;Acc:3546]	protein_coding	10.8966	9.0909	5.92499	114.516	26.2822	39.6338	1.9934e-07	0.000102288	0.143614	-2.79974	down	yes
ENSRNOG00000004537	Rxrg	RXRG	83574	ENSRNOT00000077227;ENSRNOT00000006117	GO:0003677(DNA binding);GO:0003700(DNA-binding transcription factor activity);GO:0003707(steroid hormone receptor activity);GO:0004879(nuclear receptor activity);GO:0005634(nucleus);GO:0006355(regulation of transcription, DNA-templated);GO:0008270(zinc ion binding);GO:0043565(sequence-specific DNA binding);GO:0045944(positive regulation of transcription by RNA polymerase II);GO:0048384(retinoic a…	03320(PPAR signaling pathway);04659(Th17 cell differentiation);04919(Thyroid hormone signaling pathway);04920(Adipocytokine signaling pathway);04928(Parathyroid hormone synthesis, secretion and action);05200(Pathways in cancer);05202(Transcriptional misregulation in cancer);05216(Thyroid cancer);05222(Small cell lung cancer);05223(Non-small cell lung cancer);05226(Gastric cancer);05226(Gastric ca…			retinoid X receptor gamma [Source:RGD Symbol;Acc:620046]	protein_coding	3.78536	2.42048	2.40677	7.58865	6.51957	9.32524	1.99648e-07	0.000102288	0.367535	-1.44405	down	yes
ENSRNOG00000020298	Bag3	BAG3	293524	ENSRNOT00000027616	GO:0000045(autophagosome assembly);GO:0000774(adenyl-nucleotide exchange factor activity);GO:0001725(stress fiber);GO:0005515(protein binding);GO:0005634(nucleus);GO:0005737(cytoplasm);GO:0005829(cytosol);GO:0005886(plasma membrane);GO:0007420(brain development);GO:0008625(extrinsic apoptotic signaling pathway via death domain receptors);GO:0010664(negative regulation of striated muscle cell apop…				Bcl2-associated athanogene 3 [Source:RGD Symbol;Acc:1307794]	protein_coding	39.6349	22.1074	19.6585	9.88176	7.52576	8.51417	2.30894e-07	0.000115667	3.14025	1.65088	up	yes
ENSRNOG00000011184	Slc13a4	SLC13A4	503568	ENSRNOT00000059892	GO:0006811(ion transport);GO:0006814(sodium ion transport);GO:0016020(membrane);GO:0016021(integral component of membrane);GO:0022857(transmembrane transporter activity);GO:0055085(transmembrane transport);GO:0098656(anion transmembrane transport)				solute carrier family 13 member 4 [Source:RGD Symbol;Acc:1359715]	protein_coding	5.75931	3.48795	1.80444	91.5979	22.528	14.9457	2.39344e-07	0.000117294	0.0856246	-3.54583	down	yes
ENSRNOG00000028598	Edar	EDAR	365581	ENSRNOT00000030348	GO:0001942(hair follicle development);GO:0004888(transmembrane signaling receptor activity);GO:0005886(plasma membrane);GO:0010628(positive regulation of gene expression);GO:0042475(odontogenesis of dentin-containing tooth);GO:0043473(pigmentation);GO:0045177(apical part of cell);GO:0060662(salivary gland cavitation);GO:1901224(positive regulation of NIK/NF-kappaB signaling)	04060(Cytokine-cytokine receptor interaction);04064(NF-kappa B signaling pathway)			ectodysplasin-A receptor [Source:RGD Symbol;Acc:1561714]	protein_coding	0.097567	0.352225	0.09522	5.424	1.83253	1.17182	2.65003e-07	0.000127105	0.0646642	-3.95089	down	yes
ENSRNOG00000058111	Itga2	ITGA2	170921	ENSRNOT00000077401	GO:0001540(amyloid-beta binding);GO:0005518(collagen binding);GO:0005886(plasma membrane);GO:0005925(focal adhesion);GO:0006929(substrate-dependent cell migration);GO:0007155(cell adhesion);GO:0007160(cell-matrix adhesion);GO:0007229(integrin-mediated signaling pathway);GO:0008305(integrin complex);GO:0009897(external side of plasma membrane);GO:0009986(cell surface);GO:0031589(cell-substrate adh…	04145(Phagosome);04151(PI3K-Akt signaling pathway);04510(Focal adhesion);04512(ECM-receptor interaction);04611(Platelet activation);04640(Hematopoietic cell lineage);04810(Regulation of actin cytoskeleton);05165(Human papillomavirus infection);05200(Pathways in cancer);05205(Proteoglycans in cancer);05222(Small cell lung cancer);05410(Hypertrophic cardiomyopathy);05412(Arrhythmogenic right ventri…			integrin subunit alpha 2 [Source:RGD Symbol;Acc:621632]	protein_coding	2.15613	0.040032	0.156767	0	0	0	2.91645e-07	0.00013697	7843.09	12.9372	up	yes
ENSRNOG00000017359	Itm2c	ITM2C	301575	ENSRNOT00000023535	GO:0001540(amyloid-beta binding);GO:0005524(ATP binding);GO:0005764(lysosome);GO:0005794(Golgi apparatus);GO:0005886(plasma membrane);GO:0010977(negative regulation of neuron projection development);GO:0030182(neuron differentiation);GO:0048471(perinuclear region of cytoplasm);GO:2001238(positive regulation of extrinsic apoptotic signaling pathway)				integral membrane protein 2C [Source:RGD Symbol;Acc:1309503]	protein_coding	169.381	199.389	194.601	427.18	316.989	394.782	3.01734e-07	0.000138816	0.494641	-1.01555	down	yes
ENSRNOG00000012609	Trdn	TRDN	59299	ENSRNOT00000090388;ENSRNOT00000042072;ENSRNOT00000092757	GO:0005102(signaling receptor binding);GO:0005515(protein binding);GO:0005783(endoplasmic reticulum);GO:0005829(cytosol);GO:0005886(plasma membrane);GO:0006874(cellular calcium ion homeostasis);GO:0009617(response to bacterium);GO:0010880(regulation of release of sequestered calcium ion into cytosol by sarcoplasmic reticulum);GO:0014070(response to organic cyclic compound);GO:0014701(junctional s…	04020(Calcium signaling pathway);04260(Cardiac muscle contraction);04260(Cardiac muscle contraction)			triadin [Source:RGD Symbol;Acc:619856]	protein_coding	0	0	0	0.1714	0.0786873	0.256324	3.11502e-07	0.000140444	0.000592405	-10.7211	down	yes
ENSRNOG00000021670	Frem2	FREM2	310418	ENSRNOT00000031487	GO:0001654(eye development);GO:0001822(kidney development);GO:0002009(morphogenesis of an epithelium);GO:0005604(basement membrane);GO:0007154(cell communication);GO:0007155(cell adhesion);GO:0007507(heart development);GO:0016020(membrane);GO:0016021(integral component of membrane);GO:0042733(embryonic digit morphogenesis);GO:0048839(inner ear development)	04512(ECM-receptor interaction)			FRAS1 related extracellular matrix 2 [Source:RGD Symbol;Acc:1566012]	protein_coding	0.272793	0.085545	0.148609	0.629106	1.17479	1.41172	3.24236e-07	0.000143319	0.157651	-2.66519	down	yes
ENSRNOG00000045654	LOC108348108	LOC108348108		ENSRNOT00000049667;ENSRNOT00000061950		03040(Spliceosome);04010(MAPK signaling pathway);04141(Protein processing in endoplasmic reticulum);04144(Endocytosis);04213(Longevity regulating pathway - multiple species);04612(Antigen processing and presentation);04915(Estrogen signaling pathway);05020(Prion disease);05134(Legionellosis);05145(Toxoplasmosis);05162(Measles);05162(Measles)			heat shock 70 kDa protein 1A [Source:RGD Symbol;Acc:11425585]	protein_coding	290.86	4.13212	122.902	5.49674	2.77737	4.44426	3.96111e-07	0.000165362	32.8575	5.03815	up	yes
ENSRNOG00000033153	Sfn	SFN	313017	ENSRNOT00000043959	GO:0000079(regulation of cyclin-dependent protein serine/threonine kinase activity);GO:0001836(release of cytochrome c from mitochondria);GO:0003334(keratinocyte development);GO:0003674(molecular_function);GO:0005575(cellular_component);GO:0005634(nucleus);GO:0005737(cytoplasm);GO:0008150(biological_process);GO:0008630(intrinsic apoptotic signaling pathway in response to DNA damage);GO:0010482(re…	04110(Cell cycle);04115(p53 signaling pathway);04960(Aldosterone-regulated sodium reabsorption)			stratifin [Source:RGD Symbol;Acc:1304729]	protein_coding	67.3587	0.626202	4.59502	0.335345	0.256864	0.405312	3.91575e-07	0.000165362	72.7603	6.18508	up	yes
ENSRNOG00000002918	FAM187A	FAM187A	287741	ENSRNOT00000003892	GO:0016020(membrane);GO:0016021(integral component of membrane)				family with sequence similarity 187, member A [Source:RGD Symbol;Acc:1307851]	protein_coding	7.60543	0.236312	3.65647	0.026386	0	0.102756	3.81982e-07	0.000165362	89.0354	6.47631	up	yes
ENSRNOG00000050647	Hspa1b	HSPA1B	108348108	ENSRNOT00000081924		03040(Spliceosome);04010(MAPK signaling pathway);04141(Protein processing in endoplasmic reticulum);04144(Endocytosis);04213(Longevity regulating pathway - multiple species);04612(Antigen processing and presentation);04915(Estrogen signaling pathway);05020(Prion disease);05134(Legionellosis);05145(Toxoplasmosis);05162(Measles)			heat shock protein family A (Hsp70) member 1B [Source:RGD Symbol;Acc:2840]	protein_coding	269.071	3.82648	112.809	5.19954	2.55589	4.14727	4.44092e-07	0.000182021	32.405	5.01814	up	yes
ENSRNOG00000012481	Ppm1j	PPM1J	295341	ENSRNOT00000016833	GO:0004722(protein serine/threonine phosphatase activity);GO:0006470(protein dephosphorylation);GO:0016791(phosphatase activity)		K17504	EC:3.1.3.16	protein phosphatase, Mg2+/Mn2+ dependent, 1J [Source:RGD Symbol;Acc:1359104]	protein_coding	1.81224	1.66004	2.04672	0.668936	0.440628	0.314393	4.89634e-07	0.000197104	3.87582	1.9545	up	yes
ENSRNOG00000010478	LOC299282	LOC299282	299282	ENSRNOT00000033897;ENSRNOT00000082680;ENSRNOT00000078064;ENSRNOT00000084685;ENSRNOT00000087017;ENSRNOT00000014073	GO:0005615(extracellular space);GO:0005615(extracellular space)				Serine protease inhibitor [Source:RGD Symbol;Acc:3745]	protein_coding	75.9811	0.539638	9.98097	0.159586	0.17015	0.196828	5.17119e-07	0.000204516	164.276	7.35998	up	yes
ENSRNOG00000050792	Tnfaip6	TNFAIP6	84397	ENSRNOT00000070792	GO:0003674(molecular_function);GO:0005540(hyaluronic acid binding);GO:0005615(extracellular space);GO:0007155(cell adhesion);GO:0030335(positive regulation of cell migration);GO:0030728(ovulation);GO:0050728(negative regulation of inflammatory response)				TNF alpha induced protein 6 [Source:RGD Symbol;Acc:621359]	protein_coding	8.36376	2.01828	5.9975	0.437687	0.677396	0.88269	6.75772e-07	0.000262654	8.1989	3.03543	up	yes
ENSRNOG00000006689	Chd7	CHD7	312974	ENSRNOT00000008901	GO:0000978(RNA polymerase II cis-regulatory region sequence-specific DNA binding);GO:0001501(skeletal system development);GO:0001568(blood vessel development);GO:0001701(in utero embryonic development);GO:0001974(blood vessel remodeling);GO:0003007(heart morphogenesis);GO:0003222(ventricular trabecula myocardium morphogenesis);GO:0003226(right ventricular compact myocardium morphogenesis);GO:0005…		K14437	EC:3.6.4.12	chromodomain helicase DNA binding protein 7 [Source:RGD Symbol;Acc:1311921]	protein_coding	6.90748	5.38762	5.51344	3.66015	2.44475	2.61017	6.96182e-07	0.000266	2.04342	1.03098	up	yes
ENSRNOG00000051619	Asb2	ASB2	299266	ENSRNOT00000085517	GO:0000151(ubiquitin ligase complex);GO:0000209(protein polyubiquitination);GO:0005515(protein binding);GO:0006511(ubiquitin-dependent protein catabolic process);GO:0016567(protein ubiquitination);GO:0031466(Cul5-RING ubiquitin ligase complex);GO:0035556(intracellular signal transduction);GO:0035914(skeletal muscle cell differentiation);GO:0045445(myoblast differentiation);GO:0061630(ubiquitin pr…				ankyrin repeat and SOCS box-containing 2 [Source:RGD Symbol;Acc:1306414]	protein_coding	0.840453	1.02409	0.782014	4.42334	2.49799	2.23708	7.21505e-07	0.000271082	0.288976	-1.79098	down	yes
ENSRNOG00000004516	Itgbl1	ITGBL1	498564	ENSRNOT00000006264					integrin subunit beta like 1 [Source:RGD Symbol;Acc:1560635]	protein_coding	2.53017	1.68311	1.55327	21.2136	6.15905	6.11724	1.08693e-06	0.000401681	0.172188	-2.53795	down	yes
ENSRNOG00000001989	Alcam	ALCAM	79559	ENSRNOT00000002738	GO:0001772(immunological synapse);GO:0002250(adaptive immune response);GO:0002376(immune system process);GO:0005886(plasma membrane);GO:0005887(integral component of plasma membrane);GO:0007155(cell adhesion);GO:0007157(heterophilic cell-cell adhesion via plasma membrane cell adhesion molecules);GO:0007411(axon guidance);GO:0008045(motor neuron axon guidance);GO:0009897(external side of plasma me…	04514(Cell adhesion molecules)			activated leukocyte cell adhesion molecule [Source:RGD Symbol;Acc:619972]	protein_coding	45.6268	33.2515	44.236	108.219	64.8297	83.4243	1.10874e-06	0.000403133	0.480029	-1.05881	down	yes
ENSRNOG00000026661	Hcar1	HCAR1	689936	ENSRNOT00000032274	GO:0004930(G protein-coupled receptor activity);GO:0007165(signal transduction);GO:0007186(G protein-coupled receptor signaling pathway);GO:0016020(membrane);GO:0016021(integral component of membrane);GO:0050995(negative regulation of lipid catabolic process)	04024(cAMP signaling pathway)			hydroxycarboxylic acid receptor 1 [Source:RGD Symbol;Acc:1586364]	protein_coding	0.348892	0.290036	0.217009	9.83643	1.86722	1.15789	1.16481e-06	0.0004168	0.0665501	-3.90941	down	yes
ENSRNOG00000034191	Fmo1	FMO1	25256	ENSRNOT00000041908	GO:0004497(monooxygenase activity);GO:0004499(N,N-dimethylaniline monooxygenase activity);GO:0005783(endoplasmic reticulum);GO:0005789(endoplasmic reticulum membrane);GO:0006082(organic acid metabolic process);GO:0006970(response to osmotic stress);GO:0009404(toxin metabolic process);GO:0016020(membrane);GO:0016021(integral component of membrane);GO:0016491(oxidoreductase activity);GO:0017144(dru…	00982(Drug metabolism - cytochrome P450)	K00485	EC:1.14.13.8	flavin containing dimethylaniline monoxygenase 1 [Source:RGD Symbol;Acc:2622]	protein_coding	1.09056	1.37007	0.33016	11.3963	6.21157	3.9459	1.20801e-06	0.000425502	0.12948	-2.9492	down	yes
ENSRNOG00000012876	Slc6a13	SLC6A13	171163	ENSRNOT00000079744;ENSRNOT00000018083	GO:0005332(gamma-aminobutyric acid:sodium symporter activity);GO:0005368(taurine transmembrane transporter activity);GO:0005886(plasma membrane);GO:0005887(integral component of plasma membrane);GO:0006836(neurotransmitter transport);GO:0008028(monocarboxylic acid transmembrane transporter activity);GO:0010940(positive regulation of necrotic cell death);GO:0015171(amino acid transmembrane transpo…	04721(Synaptic vesicle cycle);04727(GABAergic synapse);04727(GABAergic synapse)			solute carrier family 6 member 13 [Source:RGD Symbol;Acc:620788]	protein_coding	0.436302	2.77781	1.0929	79.9697	8.11108	11.418	1.24685e-06	0.000432428	0.0432872	-4.52992	down	yes
ENSRNOG00000038980	Lypd6	LYPD6	679564	ENSRNOT00000059588	GO:0030548(acetylcholine receptor regulator activity);GO:0030550(acetylcholine receptor inhibitor activity)				LY6/PLAUR domain containing 6 [Source:RGD Symbol;Acc:1587119]	protein_coding	2.9021	2.4842	3.24815	5.75134	6.38328	6.55435	1.38154e-06	0.00047188	0.462008	-1.11401	down	yes
ENSRNOG00000013463	Kcnj8	KCNJ8	25472	ENSRNOT00000018057	GO:0005242(inward rectifier potassium channel activity);GO:0006813(potassium ion transport);GO:0007507(heart development);GO:0015272(ATP-activated inward rectifier potassium channel activity);GO:0016020(membrane);GO:0016021(integral component of membrane);GO:0030016(myofibril);GO:0032496(response to lipopolysaccharide);GO:0043330(response to exogenous dsRNA);GO:0051607(defense response to virus);…	04022(cGMP-PKG signaling pathway)			potassium inwardly-rectifying channel, subfamily J, member 8 [Source:RGD Symbol;Acc:2960]	protein_coding	6.4194	6.02194	4.98259	2.82754	2.16805	1.6816	1.48628e-06	0.000500076	2.60947	1.38376	up	yes
ENSRNOG00000022859	Trem1	TREM1	301229	ENSRNOT00000049193	GO:0002526(acute inflammatory response);GO:0038023(signaling receptor activity)				triggering receptor expressed on myeloid cells 1 [Source:RGD Symbol;Acc:1309467]	protein_coding	2.10685	0.128619	1.23926	0	0	0	1.801e-06	0.000597057	11582.4	13.4997	up	yes
ENSRNOG00000033734	Tnnt2	TNNT2	24837	ENSRNOT00000047682;ENSRNOT00000084986	GO:0003779(actin binding);GO:0005523(tropomyosin binding);GO:0005861(troponin complex);GO:0005865(striated muscle thin filament);GO:0006937(regulation of muscle contraction);GO:0008016(regulation of heart contraction);GO:0030049(muscle filament sliding);GO:0030172(troponin C binding);GO:0031013(troponin I binding);GO:0032780(negative regulation of ATPase activity);GO:0032781(positive regulation o…	04260(Cardiac muscle contraction);04261(Adrenergic signaling in cardiomyocytes);05410(Hypertrophic cardiomyopathy);05414(Dilated cardiomyopathy);05414(Dilated cardiomyopathy)			troponin T2, cardiac type [Source:RGD Symbol;Acc:3882]	protein_coding	4.50974	1.13242	3.76335	65.7104	15.1045	13.3393	1.83647e-06	0.000599992	0.0998948	-3.32345	down	yes
ENSRNOG00000060806	Drd3	DRD3	29238	ENSRNOT00000089057	GO:0001591(dopamine neurotransmitter receptor activity, coupled via Gi/Go);GO:0002031(G protein-coupled receptor internalization);GO:0004930(G protein-coupled receptor activity);GO:0004952(dopamine neurotransmitter receptor activity);GO:0005886(plasma membrane);GO:0005887(integral component of plasma membrane);GO:0006874(cellular calcium ion homeostasis);GO:0007186(G protein-coupled receptor sign…	04080(Neuroactive ligand-receptor interaction);04728(Dopaminergic synapse)			dopamine receptor D3 [Source:RGD Symbol;Acc:2521]	protein_coding	0	0	0	0.660208	0.051824	2.75704	1.89829e-06	0.000611331	8.64784e-05	-13.4973	down	yes
ENSRNOG00000009153	Cidec	CIDEC	500292	ENSRNOT00000091965	GO:0005634(nucleus);GO:0005783(endoplasmic reticulum);GO:0005811(lipid droplet);GO:0005829(cytosol);GO:0006915(apoptotic process);GO:0034389(lipid droplet organization);GO:0042981(regulation of apoptotic process);GO:0097194(execution phase of apoptosis)				cell death-inducing DFFA-like effector c [Source:RGD Symbol;Acc:1562113]	protein_coding	0.656402	0.140817	0.207597	0	0	0	2.04597e-06	0.00064961	3349.39	11.7097	up	yes
ENSRNOG00000008356	Myo5c	MYO5C	315820	ENSRNOT00000011768	GO:0003774(motor activity);GO:0005515(protein binding);GO:0005524(ATP binding);GO:0016459(myosin complex);GO:0051015(actin filament binding)				myosin VC [Source:RGD Symbol;Acc:1309994]	protein_coding	0.122102	0.097123	0.192651	2.47322	0.27645	1.67891	2.07689e-06	0.000650267	0.093004	-3.42656	down	yes
ENSRNOG00000013097	LOC691485	LOC691485	691485	ENSRNOT00000017504	GO:0005886(plasma membrane);GO:0016020(membrane);GO:0016021(integral component of membrane)				hypothetical protein LOC691485 [Source:RGD Symbol;Acc:1583888]	protein_coding	0	0	0	1.37978	0.618423	0.235365	2.2827e-06	0.000704917	0.000134314	-12.8621	down	yes
ENSRNOG00000014387	Chac1	CHAC1	362196	ENSRNOT00000019392	GO:0003839(gamma-glutamylcyclotransferase activity);GO:0005112(Notch binding);GO:0005737(cytoplasm);GO:0005794(Golgi apparatus);GO:0005802(trans-Golgi network);GO:0005829(cytosol);GO:0006751(glutathione catabolic process);GO:0006915(apoptotic process);GO:0006986(response to unfolded protein);GO:0007219(Notch signaling pathway);GO:0007399(nervous system development);GO:0010955(negative regulation …	00480(Glutathione metabolism);01100(Metabolic pathways)	K07232	EC:4.3.2.7	ChaC glutathione-specific gamma-glutamylcyclotransferase 1 [Source:RGD Symbol;Acc:1307153]	protein_coding	14.7481	9.52641	14.0904	6.221	3.92387	5.72647	2.4039e-06	0.000732314	2.41725	1.27336	up	yes
ENSRNOG00000014117	Hmox1	HMOX1	24451	ENSRNOT00000019192	GO:0002246(wound healing involved in inflammatory response);GO:0004392(heme oxygenase (decyclizing) activity);GO:0005198(structural molecule activity);GO:0005634(nucleus);GO:0005783(endoplasmic reticulum);GO:0006788(heme oxidation);GO:0006879(cellular iron ion homeostasis);GO:0006979(response to oxidative stress);GO:0016239(positive regulation of macroautophagy);GO:0016242(negative regulation of …	00860(Porphyrin and chlorophyll metabolism);01100(Metabolic pathways);04066(HIF-1 signaling pathway);04216(Ferroptosis);04978(Mineral absorption);05200(Pathways in cancer);05206(MicroRNAs in cancer);05225(Hepatocellular carcinoma);05418(Fluid shear stress and atherosclerosis)	K00510	EC:1.14.14.18	heme oxygenase 1 [Source:RGD Symbol;Acc:2806]	protein_coding	286.866	5.893	65.5286	6.20212	4.77395	4.2323	2.67048e-06	0.000802674	23.5586	4.55818	up	yes
ENSRNOG00000007600	Igsf1	IGSF1	302822	ENSRNOT00000010325	GO:0006355(regulation of transcription, DNA-templated);GO:0016020(membrane);GO:0032926(negative regulation of activin receptor signaling pathway);GO:0034711(inhibin binding);GO:0038102(activin receptor antagonist activity)				immunoglobulin superfamily, member 1 [Source:RGD Symbol;Acc:631402]	protein_coding	13.8997	14.9285	14.8819	60.8189	55.563	26.4994	2.86423e-06	0.000840161	0.305919	-1.70878	down	yes
ENSRNOG00000004805	Stac2	STAC2	363674	ENSRNOT00000066855;ENSRNOT00000091978	GO:0003009(skeletal muscle contraction);GO:0005515(protein binding);GO:0031234(extrinsic component of cytoplasmic side of plasma membrane);GO:0035556(intracellular signal transduction);GO:0042383(sarcolemma);GO:1901387(positive regulation of voltage-gated calcium channel activity);GO:1903078(positive regulation of protein localization to plasma membrane);GO:1903078(positive regulation of protein …				SH3 and cysteine rich domain 2 [Source:RGD Symbol;Acc:1305548]	protein_coding	76.2336	49.5729	63.0906	5.38694	8.87149	20.048	2.86973e-06	0.000840161	5.50616	2.46105	up	yes
ENSRNOG00000046214	Cyp27b1	CYP27B1	114700	ENSRNOT00000072176;ENSRNOT00000084933	GO:0004497(monooxygenase activity);GO:0005506(iron ion binding);GO:0016020(membrane);GO:0016491(oxidoreductase activity);GO:0016705(oxidoreductase activity, acting on paired donors, with incorporation or reduction of molecular oxygen);GO:0020037(heme binding);GO:0046872(metal ion binding);GO:0055114(obsolete oxidation-reduction process);GO:0055114(obsolete oxidation-reduction process)	00100(Steroid biosynthesis);01100(Metabolic pathways);04928(Parathyroid hormone synthesis, secretion and action);05152(Tuberculosis);05152(Tuberculosis)	K07438	EC:1.14.15.18	cytochrome P450, family 27, subfamily b, polypeptide 1 [Source:RGD Symbol;Acc:69192]	protein_coding	5.26812	0.182888	2.29659	0.080909	0.135677	0.091849	3.82337e-06	0.001105	25.1191	4.65071	up	yes
ENSRNOG00000008478	Mmp13	MMP13	171052	ENSRNOT00000011507	GO:0001958(endochondral ossification);GO:0003417(growth plate cartilage development);GO:0004175(endopeptidase activity);GO:0004222(metalloendopeptidase activity);GO:0005509(calcium ion binding);GO:0005518(collagen binding);GO:0005576(extracellular region);GO:0006508(proteolysis);GO:0008233(peptidase activity);GO:0008237(metallopeptidase activity);GO:0008270(zinc ion binding);GO:0016787(hydrolase …	04657(IL-17 signaling pathway);04926(Relaxin signaling pathway);04928(Parathyroid hormone synthesis, secretion and action)			matrix metallopeptidase 13 [Source:RGD Symbol;Acc:620196]	protein_coding	0.763125	0.145086	0.118577	0	0	0	4.30307e-06	0.0012279	3422.63	11.7409	up	yes
ENSRNOG00000029792	NEWGENE_1308171	NEWGENE_1308171		ENSRNOT00000020532	GO:0005515(protein binding);GO:0007165(signal transduction);GO:0008083(growth factor activity);GO:0048662(negative regulation of smooth muscle cell proliferation)				osteoglycin [Source:RGD Symbol;Acc:11378586]	protein_coding	2.2702	4.66142	1.25904	72.854	14.2611	10.5987	4.52644e-06	0.0012755	0.0838228	-3.57651	down	yes
ENSRNOG00000020369	Igf2	IGF2	24483	ENSRNOT00000073850;ENSRNOT00000080246;ENSRNOT00000050760;ENSRNOT00000089171	GO:0000122(negative regulation of transcription by RNA polymerase II);GO:0001503(ossification);GO:0001649(osteoblast differentiation);GO:0001701(in utero embryonic development);GO:0001892(embryonic placenta development);GO:0001934(positive regulation of protein phosphorylation);GO:0005158(insulin receptor binding);GO:0005159(insulin-like growth factor receptor binding);GO:0005178(integrin binding…	04010(MAPK signaling pathway);04014(Ras signaling pathway);04151(PI3K-Akt signaling pathway);05200(Pathways in cancer);05205(Proteoglycans in cancer);05225(Hepatocellular carcinoma);05225(Hepatocellular carcinoma)			insulin-like growth factor 2 [Source:RGD Symbol;Acc:2870]	protein_coding	6.07019	6.75732	2.87675	152.462	30.8217	12.2325	5.17392e-06	0.00142239	0.0803219	-3.63806	down	yes
ENSRNOG00000017395	Duox2	DUOX2	79107	ENSRNOT00000023939	GO:0004601(peroxidase activity);GO:0005509(calcium ion binding);GO:0005886(plasma membrane);GO:0006590(thyroid hormone generation);GO:0006979(response to oxidative stress);GO:0009566(fertilization);GO:0016020(membrane);GO:0016021(integral component of membrane);GO:0016174(NAD(P)H oxidase H2O2-forming activity);GO:0016324(apical plasma membrane);GO:0016491(oxidoreductase activity);GO:0020037(heme …	04918(Thyroid hormone synthesis)	K13411	EC:1.6.3.1	dual oxidase 2 [Source:RGD Symbol;Acc:628761]	protein_coding	0.306917	1.57393	0.085395	0.027883	0.024043	0.009827	5.15855e-06	0.00142239	31.8404	4.99279	up	yes
ENSRNOG00000051024	AABR07072184.1	AABR07072184.1		ENSRNOT00000075953						nonsense_mediated_decay	0.081407	0.123847	0.257838	1.57034	5.56559	0.680021	5.28248e-06	0.00143473	0.0592496	-4.07705	down	yes
ENSRNOG00000028259	Mcemp1	MCEMP1	498128	ENSRNOT00000084431;ENSRNOT00000031653	GO:0016020(membrane);GO:0016021(integral component of membrane);GO:0042802(identical protein binding);GO:0042802(identical protein binding)				mast cell-expressed membrane protein 1 [Source:RGD Symbol;Acc:1565374]	protein_coding	0.487593	0.182804	0.246361	0	0	0	5.52129e-06	0.00148174	3055.86	11.5774	up	yes
ENSRNOG00000018646	Hbegf	HBEGF	25433	ENSRNOT00000025157	GO:0005154(epidermal growth factor receptor binding);GO:0005615(extracellular space);GO:0005887(integral component of plasma membrane);GO:0007173(epidermal growth factor receptor signaling pathway);GO:0008016(regulation of heart contraction);GO:0008083(growth factor activity);GO:0008201(heparin binding);GO:0008284(positive regulation of cell population proliferation);GO:0009986(cell surface);GO:0…	01522(Endocrine resistance);04012(ErbB signaling pathway);04912(GnRH signaling pathway);04915(Estrogen signaling pathway);04928(Parathyroid hormone synthesis, secretion and action);05171(Coronavirus disease - COVID-19);05205(Proteoglycans in cancer);05219(Bladder cancer)			heparin-binding EGF-like growth factor [Source:RGD Symbol;Acc:2526]	protein_coding	30.7525	2.54514	16.583	1.75264	1.56175	1.72994	6.01753e-06	0.00159592	9.88846	3.30575	up	yes
ENSRNOG00000016625	Slc22a2	SLC22A2	29503	ENSRNOT00000023116	GO:0005275(amine transmembrane transporter activity);GO:0005326(neurotransmitter transmembrane transporter activity);GO:0005886(plasma membrane);GO:0006811(ion transport);GO:0006812(cation transport);GO:0006836(neurotransmitter transport);GO:0008504(monoamine transmembrane transporter activity);GO:0015101(organic cation transmembrane transporter activity);GO:0015179(L-amino acid transmembrane tra…	05231(Choline metabolism in cancer)			solute carrier family 22 member 2 [Source:RGD Symbol;Acc:61936]	protein_coding	0.0456102	0	0	4.48174	0.202297	0.554733	6.71643e-06	0.0017463	0.00870629	-6.84373	down	yes
ENSRNOG00000016983	Myh7	MYH7	29557	ENSRNOT00000024186	GO:0000146(microfilament motor activity);GO:0000166(nucleotide binding);GO:0001725(stress fiber);GO:0002026(regulation of the force of heart contraction);GO:0002027(regulation of heart rate);GO:0003009(skeletal muscle contraction);GO:0003774(motor activity);GO:0003779(actin binding);GO:0005515(protein binding);GO:0005524(ATP binding);GO:0005737(cytoplasm);GO:0006936(muscle contraction);GO:0006941…	04022(cGMP-PKG signaling pathway);04260(Cardiac muscle contraction);04261(Adrenergic signaling in cardiomyocytes);04919(Thyroid hormone signaling pathway);05410(Hypertrophic cardiomyopathy);05414(Dilated cardiomyopathy);05416(Viral myocarditis)			myosin heavy chain 7 [Source:RGD Symbol;Acc:62030]	protein_coding	2.22938	1.50067	2.27076	4.98247	3.28582	4.88466	6.73949e-06	0.0017463	0.456234	-1.13216	down	yes
ENSRNOG00000014797	Tmbim1	TMBIM1	316516	ENSRNOT00000019848;ENSRNOT00000084610;ENSRNOT00000089985;ENSRNOT00000089952;ENSRNOT00000077336;ENSRNOT00000086146	GO:0005123(death receptor binding);GO:0005765(lysosomal membrane);GO:0005794(Golgi apparatus);GO:0010008(endosome membrane);GO:0016020(membrane);GO:0016021(integral component of membrane);GO:0043086(negative regulation of catalytic activity);GO:0043231(intracellular membrane-bounded organelle);GO:1902042(negative regulation of extrinsic apoptotic signaling pathway via death domain receptors);GO:1…				transmembrane BAX inhibitor motif containing 1 [Source:RGD Symbol;Acc:1359409]	protein_coding;retained_intron;nonsense_mediated_decay;processed_transcript	124.312	15.2653	34.1437	9.46185	5.6213	5.64321	6.8412e-06	0.00175251	8.38164	3.06723	up	yes
ENSRNOG00000015668	Ccl19	CCL19	362506	ENSRNOT00000020982	GO:0001768(establishment of T cell polarity);GO:0001771(immunological synapse formation);GO:0002407(dendritic cell chemotaxis);GO:0002408(myeloid dendritic cell chemotaxis);GO:0002548(monocyte chemotaxis);GO:0002606(positive regulation of dendritic cell antigen processing and presentation);GO:0003674(molecular_function);GO:0005125(cytokine activity);GO:0005575(cellular_component);GO:0005576(extra…	04060(Cytokine-cytokine receptor interaction);04061(Viral protein interaction with cytokine and cytokine receptor);04062(Chemokine signaling pathway);04064(NF-kappa B signaling pathway)			C-C motif chemokine ligand 19 [Source:RGD Symbol;Acc:1310336]	protein_coding	0.517101	0.495758	0.404565	9.22398	4.52949	1.10874	6.999e-06	0.00177279	0.095371	-3.39031	down	yes
ENSRNOG00000002350	Eaf2	EAF2	266787	ENSRNOT00000003208	GO:0003711(transcription elongation regulator activity);GO:0005654(nucleoplasm);GO:0006355(regulation of transcription, DNA-templated);GO:0008023(transcription elongation factor complex);GO:0030308(negative regulation of cell growth);GO:0032783(super elongation complex);GO:0034243(regulation of transcription elongation from RNA polymerase II promoter);GO:0045893(positive regulation of transcripti…				ELL associated factor 2 [Source:RGD Symbol;Acc:628879]	protein_coding	0.5937	0.250558	0.592971	0	0	0	7.73941e-06	0.00193855	4790.76	12.226	up	yes
ENSRNOG00000001691	Cldn14	CLDN14	304073	ENSRNOT00000002297	GO:0003674(molecular_function);GO:0005198(structural molecule activity);GO:0005575(cellular_component);GO:0005886(plasma membrane);GO:0005923(bicellular tight junction);GO:0007155(cell adhesion);GO:0008150(biological_process);GO:0016020(membrane);GO:0016021(integral component of membrane);GO:0030054(cell junction);GO:0070830(bicellular tight junction assembly)	04514(Cell adhesion molecules);04530(Tight junction);04670(Leukocyte transendothelial migration);05160(Hepatitis C)			claudin 14 [Source:RGD Symbol;Acc:1309165]	protein_coding	0.477419	0.480213	0.190657	0	0	0	8.69332e-06	0.00214134	3827.63	11.9022	up	yes
ENSRNOG00000019330	Procr	PROCR	362248	ENSRNOT00000055254	GO:0005813(centrosome);GO:0038023(signaling receptor activity);GO:0050819(negative regulation of coagulation)	04610(Complement and coagulation cascades)			protein C receptor [Source:RGD Symbol;Acc:1305991]	protein_coding	18.0994	1.52052	57.6474	2.29637	0.911774	0.714402	9.72387e-06	0.00235705	19.6983	4.3	up	yes
ENSRNOG00000007002	Lif	LIF	60584	ENSRNOT00000009313	GO:0001974(blood vessel remodeling);GO:0005102(signaling receptor binding);GO:0005125(cytokine activity);GO:0005146(leukemia inhibitory factor receptor binding);GO:0005576(extracellular region);GO:0005615(extracellular space);GO:0005829(cytosol);GO:0006955(immune response);GO:0007260(tyrosine phosphorylation of STAT protein);GO:0007566(embryo implantation);GO:0008083(growth factor activity);GO:00…	04060(Cytokine-cytokine receptor interaction);04550(Signaling pathways regulating pluripotency of stem cells);04630(JAK-STAT signaling pathway);04668(TNF signaling pathway)			LIF, interleukin 6 family cytokine [Source:RGD Symbol;Acc:620865]	protein_coding	12.6917	0.091118	10.3535	0.180337	0.295388	0.041956	1.03662e-05	0.00248602	44.6924	5.48196	up	yes
ENSRNOG00000015902	Cpxm2	CPXM2	293566	ENSRNOT00000051853	GO:0004181(metallocarboxypeptidase activity);GO:0005576(extracellular region);GO:0005615(extracellular space);GO:0006508(proteolysis);GO:0006518(peptide metabolic process);GO:0008270(zinc ion binding);GO:0016485(protein processing)				carboxypeptidase X (M14 family), member 2 [Source:RGD Symbol;Acc:1310955]	protein_coding	1.19741	0.881942	0.409511	7.48975	2.64556	2.94728	1.08376e-05	0.0025717	0.190243	-2.39409	down	yes
ENSRNOG00000001036	Rsph10b	RSPH10B	288478	ENSRNOT00000034483;ENSRNOT00000092526					radial spoke head 10 homolog B [Source:RGD Symbol;Acc:1311893]	protein_coding;processed_transcript	1.34625	1.09485	0.843115	4.3862	2.86767	2.16491	1.1239e-05	0.00263917	0.348689	-1.51999	down	yes
ENSRNOG00000056493	Mybpc1	MYBPC1	362867	ENSRNOT00000079235;ENSRNOT00000079774	GO:0005515(protein binding);GO:0006936(muscle contraction);GO:0017022(myosin binding);GO:0017022(myosin binding)				myosin binding protein C, slow type [Source:RGD Symbol;Acc:735102]	protein_coding	2.61017	0.876882	2.02015	0.536179	0.13501	0.181159	1.21065e-05	0.00281357	6.46121	2.6918	up	yes
ENSRNOG00000053753	AABR07070307.1	AABR07070307.1		ENSRNOT00000085526						processed_transcript	1.47664	0.709083	0.601299	11.9094	2.82516	2.98433	1.2384e-05	0.0028315	0.157291	-2.66849	down	yes
ENSRNOG00000019719	Kcna5	KCNA5	25470	ENSRNOT00000026691	GO:0005216(ion channel activity);GO:0005249(voltage-gated potassium channel activity);GO:0005251(delayed rectifier potassium channel activity);GO:0005515(protein binding);GO:0005886(plasma membrane);GO:0005887(integral component of plasma membrane);GO:0006811(ion transport);GO:0006813(potassium ion transport);GO:0007219(Notch signaling pathway);GO:0008076(voltage-gated potassium channel complex);…				potassium voltage-gated channel subfamily A member 5 [Source:RGD Symbol;Acc:2953]	protein_coding	0.917331	0.867823	0.824168	2.71807	2.35614	6.86558	1.24349e-05	0.0028315	0.21854	-2.19403	down	yes
ENSRNOG00000054097	AABR07004232.2	AABR07004232.2		ENSRNOT00000085407						lincRNA	0.349262	0.333994	0.241216	2.36654	2.35854	0.752346	1.32233e-05	0.00298093	0.168778	-2.5668	down	yes
ENSRNOG00000051993	Gdf10	GDF10	79216	ENSRNOT00000087037;ENSRNOT00000081183	GO:0001649(osteoblast differentiation);GO:0005125(cytokine activity);GO:0005576(extracellular region);GO:0005615(extracellular space);GO:0007165(signal transduction);GO:0008083(growth factor activity);GO:0010862(positive regulation of pathway-restricted SMAD protein phosphorylation);GO:0045444(fat cell differentiation);GO:0045668(negative regulation of osteoblast differentiation);GO:0045668(negat…	04060(Cytokine-cytokine receptor interaction);04060(Cytokine-cytokine receptor interaction)			growth differentiation factor 10 [Source:RGD Symbol;Acc:621512]	protein_coding	0.303274	0.0470634	0.325822	1.61884	1.5048	1.42916	1.34727e-05	0.00300707	0.148515	-2.75132	down	yes
ENSRNOG00000051285	AABR07070312.1	AABR07070312.1		ENSRNOT00000076238						processed_transcript	0.334294	0.233602	0.240275	1.83241	0.733228	1.1746	1.42866e-05	0.00315749	0.216075	-2.2104	down	yes
ENSRNOG00000000239	Ccl7	CCL7	287561	ENSRNOT00000000256	GO:0002548(monocyte chemotaxis);GO:0005125(cytokine activity);GO:0005576(extracellular region);GO:0005615(extracellular space);GO:0006935(chemotaxis);GO:0006954(inflammatory response);GO:0006955(immune response);GO:0007010(cytoskeleton organization);GO:0007186(G protein-coupled receptor signaling pathway);GO:0008009(chemokine activity);GO:0008201(heparin binding);GO:0008360(regulation of cell sha…	04060(Cytokine-cytokine receptor interaction);04061(Viral protein interaction with cytokine and cytokine receptor);04062(Chemokine signaling pathway);04657(IL-17 signaling pathway)			C-C motif chemokine ligand 7 [Source:RGD Symbol;Acc:1359152]	protein_coding	11.4439	0.255027	18.8433	0.234908	0.271189	0	1.50862e-05	0.00330183	60.3484	5.91524	up	yes
ENSRNOG00000002159	Gpat3	GPAT3	305166	ENSRNOT00000002936	GO:0003841(1-acylglycerol-3-phosphate O-acyltransferase activity);GO:0005783(endoplasmic reticulum);GO:0005789(endoplasmic reticulum membrane);GO:0006072(glycerol-3-phosphate metabolic process);GO:0008654(phospholipid biosynthetic process);GO:0016746(transferase activity, transferring acyl groups);GO:0019432(triglyceride biosynthetic process);GO:0032006(regulation of TOR signaling)	00561(Glycerolipid metabolism);00564(Glycerophospholipid metabolism);01100(Metabolic pathways)	K13506	EC:2.3.1.15	glycerol-3-phosphate acyltransferase 3 [Source:RGD Symbol;Acc:1565703]	protein_coding	8.08536	3.24027	6.83544	2.19127	1.7553	1.89454	1.70686e-05	0.00369978	3.10919	1.63654	up	yes
ENSRNOG00000019822	Gadd45b	GADD45B	299626	ENSRNOT00000026871	GO:0000185(activation of MAPKKK activity);GO:0000186(activation of MAPKK activity);GO:0005634(nucleus);GO:0005737(cytoplasm);GO:0006469(negative regulation of protein kinase activity);GO:0043065(positive regulation of apoptotic process);GO:0046330(positive regulation of JNK cascade);GO:0051726(regulation of cell cycle);GO:1900745(positive regulation of p38MAPK cascade)	04010(MAPK signaling pathway);04064(NF-kappa B signaling pathway);04068(FoxO signaling pathway);04110(Cell cycle);04115(p53 signaling pathway);04210(Apoptosis);04218(Cellular senescence);05169(Epstein-Barr virus infection);05200(Pathways in cancer);05202(Transcriptional misregulation in cancer);05210(Colorectal cancer);05212(Pancreatic cancer);05213(Endometrial cancer);05214(Glioma);05216(Thyroid…			growth arrest and DNA-damage-inducible, beta [Source:RGD Symbol;Acc:1309080]	protein_coding	42.7852	7.05745	50.3303	5.19232	3.8108	5.66941	1.75402e-05	0.00376579	6.82724	2.7713	up	yes
ENSRNOG00000046617	LOC103690149	LOC103690149		ENSRNOT00000075461	GO:0005515(protein binding)				jouberin-like [Source:RGD Symbol;Acc:9410822]	protein_coding	11.2319	10.5261	12.9132	5.75351	2.82852	2.85057	1.81634e-05	0.00386281	3.03267	1.60059	up	yes
ENSRNOG00000000572	Chst3	CHST3	84468	ENSRNOT00000000697	GO:0000139(Golgi membrane);GO:0005975(carbohydrate metabolic process);GO:0006790(sulfur compound metabolic process);GO:0008146(sulfotransferase activity);GO:0008459(chondroitin 6-sulfotransferase activity);GO:0016020(membrane);GO:0016021(integral component of membrane);GO:0016740(transferase activity);GO:0030206(chondroitin sulfate biosynthetic process)	00532(Glycosaminoglycan biosynthesis - chondroitin sulfate / dermatan sulfate)	K01020	EC:2.8.2.17	carbohydrate sulfotransferase 3 [Source:RGD Symbol;Acc:620355]	protein_coding	3.66323	2.60273	4.00238	1.74044	0.890461	1.47468	1.85034e-05	0.00389833	2.50107	1.32254	up	yes
ENSRNOG00000010516	Plau	PLAU	25619	ENSRNOT00000014273	GO:0001666(response to hypoxia);GO:0004252(serine-type endopeptidase activity);GO:0005615(extracellular space);GO:0006508(proteolysis);GO:0008233(peptidase activity);GO:0008236(serine-type peptidase activity);GO:0009986(cell surface);GO:0010469(regulation of signaling receptor activity);GO:0014909(smooth muscle cell migration);GO:0014910(regulation of smooth muscle cell migration);GO:0016301(kina…	04064(NF-kappa B signaling pathway);04610(Complement and coagulation cascades);05202(Transcriptional misregulation in cancer);05205(Proteoglycans in cancer);05206(MicroRNAs in cancer);05215(Prostate cancer)	K01348	EC:3.4.21.73	plasminogen activator, urokinase [Source:RGD Symbol;Acc:3343]	protein_coding	8.37645	0.278821	17.1684	0.655912	0.225136	0.330803	1.9117e-05	0.00399031	21.3093	4.41341	up	yes
ENSRNOG00000017511	Dcdc2	DCDC2	291130	ENSRNOT00000068021	GO:0001764(neuron migration);GO:0005654(nucleoplasm);GO:0005737(cytoplasm);GO:0005815(microtubule organizing center);GO:0005829(cytosol);GO:0005856(cytoskeleton);GO:0005874(microtubule);GO:0005929(cilium);GO:0005930(axoneme);GO:0007399(nervous system development);GO:0007605(sensory perception of sound);GO:0008542(visual learning);GO:0015630(microtubule cytoskeleton);GO:0019228(neuronal action pot…				doublecortin domain containing 2 [Source:RGD Symbol;Acc:1310227]	protein_coding	0.341415	0.221675	0.285215	3.4569	1.12255	0.615682	1.95008e-05	0.00403308	0.163289	-2.6145	down	yes
ENSRNOG00000033261	Fam107a	FAM107A	361018	ENSRNOT00000071273	GO:0001558(regulation of cell growth);GO:0001725(stress fiber);GO:0005634(nucleus);GO:0005737(cytoplasm);GO:0005925(focal adhesion);GO:0015629(actin cytoskeleton);GO:0016607(nuclear speck);GO:0030335(positive regulation of cell migration);GO:0031398(positive regulation of protein ubiquitination);GO:0031647(regulation of protein stability);GO:0032587(ruffle membrane);GO:0032956(regulation of actin…				family with sequence similarity 107, member A [Source:RGD Symbol;Acc:1306327]	protein_coding	36.947	15.6855	20.0973	45.3648	291.136	152.057	1.99597e-05	0.00409047	0.148866	-2.74791	down	yes
ENSRNOG00000011028	AABR07054096.1	AABR07054096.1		ENSRNOT00000076332;ENSRNOT00000014713;ENSRNOT00000034522;ENSRNOT00000075899						processed_transcript	0.579781	0.401223	0.494121	1.09184	0.99067	1.14134	2.07484e-05	0.00421378	0.457565	-1.12795	down	yes
ENSRNOG00000008057	Krt7	KRT7	300242	ENSRNOT00000087370;ENSRNOT00000087481	GO:0005737(cytoplasm);GO:0005882(intermediate filament);GO:0045095(keratin filament);GO:0045095(keratin filament)				keratin 7 [Source:RGD Symbol;Acc:1310865]	protein_coding	0	0	0	0.175968	0.23872	0.177221	2.18994e-05	0.00440783	0.000506835	-10.9462	down	yes
ENSRNOG00000059947	Sdc1	SDC1	25216	ENSRNOT00000086633	GO:0008022(protein C-terminus binding);GO:0009897(external side of plasma membrane);GO:0009986(cell surface);GO:0016020(membrane);GO:0042060(wound healing);GO:0042802(identical protein binding);GO:0048627(myoblast development);GO:0055002(striated muscle cell development);GO:0060070(canonical Wnt signaling pathway);GO:1903543(positive regulation of exosomal secretion);GO:1903553(positive regulatio…	04512(ECM-receptor interaction);04514(Cell adhesion molecules);05144(Malaria);05205(Proteoglycans in cancer);05418(Fluid shear stress and atherosclerosis)			syndecan 1 [Source:RGD Symbol;Acc:3648]	protein_coding	26.171	2.95848	5.65899	2.05671	0.538032	0.49872	2.26721e-05	0.00452298	11.2458	3.49132	up	yes
ENSRNOG00000012280	Ptx3	PTX3	689388	ENSRNOT00000016541	GO:0001550(ovarian cumulus expansion);GO:0001849(complement component C1q complex binding);GO:0001872((1->3)-beta-D-glucan binding);GO:0001878(response to yeast);GO:0005615(extracellular space);GO:0008228(opsonization);GO:0030198(extracellular matrix organization);GO:0031012(extracellular matrix);GO:0042802(identical protein binding);GO:0044793(negative regulation by host of viral process);GO:004…				pentraxin 3 [Source:RGD Symbol;Acc:1593476]	protein_coding	24.5725	0.274751	5.33542	0.254978	0.558345	0.115945	2.28986e-05	0.00452809	32.4801	5.02148	up	yes
ENSRNOG00000036703	Itgax	ITGAX	499271	ENSRNOT00000054983	GO:0007155(cell adhesion);GO:0008284(positive regulation of cell population proliferation);GO:0008305(integrin complex);GO:0009897(external side of plasma membrane);GO:0009986(cell surface);GO:0010628(positive regulation of gene expression);GO:0030335(positive regulation of cell migration);GO:0030971(receptor tyrosine kinase binding);GO:0031643(positive regulation of myelination);GO:0034113(heter…	04610(Complement and coagulation cascades);04810(Regulation of actin cytoskeleton);05152(Tuberculosis)			integrin subunit alpha X [Source:RGD Symbol;Acc:1561123]	protein_coding	3.3744	0.10672	0.772366	0.121158	0.016424	0.031391	2.3612e-05	0.00462856	25.1726	4.65378	up	yes
ENSRNOG00000022975	Nfam1	NFAM1	362966	ENSRNOT00000037681	GO:0001819(positive regulation of cytokine production);GO:0004888(transmembrane signaling receptor activity);GO:0007165(signal transduction);GO:0009986(cell surface);GO:0016020(membrane);GO:0016021(integral component of membrane);GO:0030183(B cell differentiation);GO:0035556(intracellular signal transduction);GO:0045121(membrane raft);GO:0045577(regulation of B cell differentiation);GO:0050853(B …				NFAT activating protein with ITAM motif 1 [Source:RGD Symbol;Acc:1308316]	protein_coding	1.6611	1.65299	2.49025	4.1649	8.27604	6.3478	2.64408e-05	0.00509448	0.308927	-1.69466	down	yes
ENSRNOG00000012787	Tmem164	TMEM164	367763	ENSRNOT00000068431	GO:0016020(membrane);GO:0016021(integral component of membrane)				transmembrane protein 164 [Source:RGD Symbol;Acc:1563286]	protein_coding	5.37218	4.38704	3.81938	9.60258	13.2079	9.12733	2.62937e-05	0.00509448	0.425157	-1.23393	down	yes
ENSRNOG00000058087	Lilrc2	LILRC2	690906	ENSRNOT00000085651		04380(Osteoclast differentiation);04662(B cell receptor signaling pathway)			leukocyte immunoglobulin-like receptor, subfamily C, member 2 [Source:RGD Symbol;Acc:1589872]	protein_coding	2.43239	0.0434	0.597535	0	0	0	2.82794e-05	0.00540257	10244.4	13.3225	up	yes
ENSRNOG00000010513	Tfpi2	TFPI2	286926	ENSRNOT00000013989	GO:0004867(serine-type endopeptidase inhibitor activity);GO:0005576(extracellular region);GO:0005615(extracellular space);GO:0007596(blood coagulation);GO:0007599(hemostasis);GO:0010466(negative regulation of peptidase activity);GO:0010951(negative regulation of endopeptidase activity);GO:0030414(peptidase inhibitor activity);GO:0071498(cellular response to fluid shear stress)				tissue factor pathway inhibitor 2 [Source:RGD Symbol;Acc:628629]	protein_coding	18.0948	0.293037	14.361	0.678891	0.576721	0.17709	2.86761e-05	0.00543231	22.8581	4.51463	up	yes
ENSRNOG00000019336	Gata3	GATA3	85471	ENSRNOT00000026187	GO:0000122(negative regulation of transcription by RNA polymerase II);GO:0000785(chromatin);GO:0000902(cell morphogenesis);GO:0000976(transcription regulatory region sequence-specific DNA binding);GO:0000977(RNA polymerase II transcription regulatory region sequence-specific DNA binding);GO:0000978(RNA polymerase II cis-regulatory region sequence-specific DNA binding);GO:0000981(DNA-binding trans…	04658(Th1 and Th2 cell differentiation);04659(Th17 cell differentiation);04928(Parathyroid hormone synthesis, secretion and action);05321(Inflammatory bowel disease)			GATA binding protein 3 [Source:RGD Symbol;Acc:621250]	protein_coding	0.112815	2.88616	4.10938	0.123485	0	0.056397	3.15035e-05	0.00586929	39.5167	5.30439	up	yes
ENSRNOG00000006094	Cd44	CD44	25406	ENSRNOT00000009000;ENSRNOT00000009073;ENSRNOT00000008760	GO:0004896(cytokine receptor activity);GO:0005540(hyaluronic acid binding);GO:0005794(Golgi apparatus);GO:0005829(cytosol);GO:0005886(plasma membrane);GO:0005902(microvillus);GO:0007155(cell adhesion);GO:0009986(cell surface);GO:0016020(membrane);GO:0016021(integral component of membrane);GO:0016324(apical plasma membrane);GO:0016477(cell migration);GO:0019221(cytokine-mediated signaling pathway)…	04512(ECM-receptor interaction);04640(Hematopoietic cell lineage);05169(Epstein-Barr virus infection);05205(Proteoglycans in cancer);05206(MicroRNAs in cancer);05206(MicroRNAs in cancer)			CD44 molecule (Indian blood group) [Source:RGD Symbol;Acc:2307]	protein_coding	77.9184	4.19016	39.4594	4.84878	3.87173	3.47209	3.24054e-05	0.00598784	9.97064	3.31769	up	yes
ENSRNOG00000010841	Col8a2	COL8A2	313592	ENSRNOT00000014388	GO:0005515(protein binding);GO:0048593(camera-type eye morphogenesis);GO:0050673(epithelial cell proliferation)	04974(Protein digestion and absorption)			collagen type VIII alpha 2 chain [Source:RGD Symbol;Acc:1305182]	protein_coding	0.629311	0.437343	0.218929	7.03949	1.31312	1.45172	3.48163e-05	0.00632955	0.131124	-2.93099	down	yes
ENSRNOG00000040350	Mir675	MIR675	100314133	ENSRNOT00000062103					microRNA 675 [Source:RGD Symbol;Acc:2314883]	miRNA	71.3153	0.467833	16.3439	0.142747	0.515107	0	3.45424e-05	0.00632955	133.961	7.06567	up	yes
ENSRNOG00000011074	Calcb	CALCB	171519	ENSRNOT00000014764	GO:0005179(hormone activity);GO:0005576(extracellular region);GO:0007165(signal transduction)	04080(Neuroactive ligand-receptor interaction);04270(Vascular smooth muscle contraction)			calcitonin-related polypeptide, beta [Source:RGD Symbol;Acc:620997]	protein_coding	4.88219	0.913888	2.49494	0	0.160535	0	3.65737e-05	0.00659584	51.6462	5.69059	up	yes
ENSRNOG00000049580	Gpr6	GPR6	83683	ENSRNOT00000073276	GO:0004930(G protein-coupled receptor activity);GO:0007186(G protein-coupled receptor signaling pathway);GO:0007204(positive regulation of cytosolic calcium ion concentration);GO:0016021(integral component of membrane);GO:0038036(sphingosine-1-phosphate receptor activity)				G protein-coupled receptor 6 [Source:RGD Symbol;Acc:70939]	protein_coding	0.177505	0.118211	0.423262	0.758584	1.06164	10.3887	3.69618e-05	0.00661294	0.0588895	-4.08585	down	yes
ENSRNOG00000048561	LOC103689983	LOC103689983		ENSRNOT00000065935	GO:0004422(hypoxanthine phosphoribosyltransferase activity);GO:0006166(purine ribonucleoside salvage);GO:0009116(nucleoside metabolic process)	00230(Purine metabolism);00983(Drug metabolism - other enzymes);01100(Metabolic pathways)	K00760	EC:2.4.2.8	hypoxanthine-guanine phosphoribosyltransferase [Source:RGD Symbol;Acc:9163824]	protein_coding	13.0926	20.3328	14.2014	43.0839	29.7276	43.8653	3.80981e-05	0.00676256	0.408194	-1.29267	down	yes
ENSRNOG00000015260	Lpar3	LPAR3	66025	ENSRNOT00000020656	GO:0000187(activation of MAPK activity);GO:0004930(G protein-coupled receptor activity);GO:0005886(plasma membrane);GO:0007186(G protein-coupled receptor signaling pathway);GO:0016021(integral component of membrane);GO:0030424(axon);GO:0032060(bleb assembly);GO:0043410(positive regulation of MAPK cascade);GO:0048672(positive regulation of collateral sprouting);GO:0070915(lysophosphatidic acid rec…	04015(Rap1 signaling pathway);04072(Phospholipase D signaling pathway);04080(Neuroactive ligand-receptor interaction);04151(PI3K-Akt signaling pathway);05200(Pathways in cancer)			lysophosphatidic acid receptor 3 [Source:RGD Symbol;Acc:620565]	protein_coding	0.076052	0.09855	0.108919	0.745934	0.559608	0.245317	3.90234e-05	0.00687268	0.182815	-2.45154	down	yes
ENSRNOG00000027944	Pnma8a	PNMA8A	361515	ENSRNOT00000029825					PNMA family member 8A [Source:RGD Symbol;Acc:1310803]	protein_coding	18.9986	10.5312	18.7992	35.2364	31.3338	38.4482	3.94993e-05	0.00690259	0.460196	-1.11968	down	yes
ENSRNOG00000038319	Akr1c19	AKR1C19	307096	ENSRNOT00000058351	GO:0004032(alditol:NADP+ 1-oxidoreductase activity);GO:0005829(cytosol);GO:0008202(steroid metabolic process);GO:0016229(steroid dehydrogenase activity);GO:0016491(oxidoreductase activity);GO:0047086(ketosteroid monooxygenase activity);GO:0047834(D-threo-aldose 1-dehydrogenase activity);GO:0055114(obsolete oxidation-reduction process)				aldo-keto reductase family 1, member C19 [Source:RGD Symbol;Acc:1562954]	protein_coding	0.427478	0.95698	0.740225	3.7394	2.36132	2.20448	4.15305e-05	0.00720171	0.255826	-1.96677	down	yes
ENSRNOG00000032946	Pdzd7	PDZD7	293996	ENSRNOT00000043623	GO:0002141(stereocilia ankle link);GO:0002142(stereocilia ankle link complex);GO:0005515(protein binding);GO:0005634(nucleus);GO:0005654(nucleoplasm);GO:0005929(cilium);GO:0032420(stereocilium);GO:0042802(identical protein binding);GO:0045184(establishment of protein localization);GO:0050910(detection of mechanical stimulus involved in sensory perception of sound);GO:0060088(auditory receptor cel…				PDZ domain containing 7 [Source:RGD Symbol;Acc:1309882]	protein_coding	4.92137	7.87052	7.00747	3.36266	1.59224	2.2648	4.19067e-05	0.00721146	2.74241	1.45544	up	yes
ENSRNOG00000011946	Ptn	PTN	24924	ENSRNOT00000016088	GO:0001503(ossification);GO:0002232(leukocyte chemotaxis involved in inflammatory response);GO:0002690(positive regulation of leukocyte chemotaxis);GO:0004864(protein phosphatase inhibitor activity);GO:0005178(integrin binding);GO:0005576(extracellular region);GO:0005615(extracellular space);GO:0005783(endoplasmic reticulum);GO:0007229(integrin-mediated signaling pathway);GO:0007406(negative regu…				pleiotrophin [Source:RGD Symbol;Acc:3444]	protein_coding	82.2339	118.934	98.8631	296.904	214.973	180.598	4.35451e-05	0.00743665	0.433273	-1.20665	down	yes
ENSRNOG00000013973	Lcn2	LCN2	170496	ENSRNOT00000018776	GO:0005506(iron ion binding);GO:0005615(extracellular space);GO:0036094(small molecule binding);GO:0042742(defense response to bacterium);GO:0042802(identical protein binding);GO:0097577(sequestering of iron ion);GO:1903981(enterobactin binding)	04657(IL-17 signaling pathway)			lipocalin 2 [Source:RGD Symbol;Acc:69408]	protein_coding	47.2346	2.91494	18.0245	0.543329	0.928235	3.10711	4.53924e-05	0.00769384	14.8895	3.89622	up	yes
ENSRNOG00000007636	Cadps2	CADPS2	312166	ENSRNOT00000068404	GO:0005654(nucleoplasm);GO:0016079(synaptic vesicle exocytosis);GO:0043231(intracellular membrane-bounded organelle);GO:1990504(dense core granule exocytosis)				calcium dependent secretion activator 2 [Source:RGD Symbol;Acc:1559440]	protein_coding	5.61068	3.7049	7.48822	14.9423	10.5521	19.3753	4.62921e-05	0.00778778	0.374502	-1.41695	down	yes
ENSRNOG00000018822	Slc5a5	SLC5A5	114613	ENSRNOT00000025576	GO:0005634(nucleus);GO:0005886(plasma membrane);GO:0006590(thyroid hormone generation);GO:0008507(sodium:iodide symporter activity);GO:0015111(iodide transmembrane transporter activity);GO:0015705(iodide transport);GO:0016020(membrane);GO:0016021(integral component of membrane);GO:0022857(transmembrane transporter activity);GO:0055085(transmembrane transport);GO:0071320(cellular response to cAMP)…	04918(Thyroid hormone synthesis)			solute carrier family 5 member 5 [Source:RGD Symbol;Acc:69267]	protein_coding	0.302627	1.0669	0.508036	10.33	3.96578	1.51568	4.853e-05	0.00800721	0.118747	-3.07404	down	yes
ENSRNOG00000003515	Ephx1	EPHX1	25315	ENSRNOT00000085279;ENSRNOT00000004780	GO:0003824(catalytic activity);GO:0033961(cis-stilbene-oxide hydrolase activity);GO:0033961(cis-stilbene-oxide hydrolase activity)	00980(Metabolism of xenobiotics by cytochrome P450);04976(Bile secretion);05204(Chemical carcinogenesis);05204(Chemical carcinogenesis)	K01253	EC:3.3.2.9	epoxide hydrolase 1 [Source:RGD Symbol;Acc:2557]	protein_coding	5.74671	7.38267	5.29861	38.0372	15.8126	12.2885	4.8662e-05	0.00800721	0.278628	-1.84359	down	yes
ENSRNOG00000017212	Spsb1	SPSB1	313722	ENSRNOT00000085251;ENSRNOT00000023287	GO:0005515(protein binding);GO:0005829(cytosol);GO:0006511(ubiquitin-dependent protein catabolic process);GO:0016567(protein ubiquitination);GO:0019005(SCF ubiquitin ligase complex);GO:0043161(proteasome-mediated ubiquitin-dependent protein catabolic process);GO:1990756(ubiquitin ligase-substrate adaptor activity);GO:1990756(ubiquitin ligase-substrate adaptor activity)				splA/ryanodine receptor domain and SOCS box containing 1 [Source:RGD Symbol;Acc:1309319]	protein_coding	33.1158	16.346	22.4758	11.3786	6.49545	10.541	4.85305e-05	0.00800721	2.53167	1.34009	up	yes
ENSRNOG00000003407	Ptpn14	PTPN14	305064	ENSRNOT00000004632;ENSRNOT00000086775	GO:0001946(lymphangiogenesis);GO:0003712(transcription coregulator activity);GO:0004721(phosphoprotein phosphatase activity);GO:0004725(protein tyrosine phosphatase activity);GO:0005634(nucleus);GO:0005654(nucleoplasm);GO:0005737(cytoplasm);GO:0005856(cytoskeleton);GO:0006470(protein dephosphorylation);GO:0008285(negative regulation of cell population proliferation);GO:0016311(dephosphorylation);…		K18025	EC:3.1.3.48	protein tyrosine phosphatase, non-receptor type 14 [Source:RGD Symbol;Acc:1307885]	protein_coding	1.31876	0.643559	0.939361	2.43086	2.65337	2.13374	5.07895e-05	0.00829673	0.402008	-1.3147	down	yes
ENSRNOG00000019202	Pvr	PVR	25066	ENSRNOT00000064305	GO:0001618(virus receptor activity);GO:0002860(positive regulation of natural killer cell mediated cytotoxicity directed against tumor cell target);GO:0005886(plasma membrane);GO:0005912(adherens junction);GO:0007156(homophilic cell adhesion via plasma membrane adhesion molecules);GO:0007157(heterophilic cell-cell adhesion via plasma membrane cell adhesion molecules);GO:0009986(cell surface);GO:0…	04514(Cell adhesion molecules)			PVR cell adhesion molecule [Source:RGD Symbol;Acc:3813]	protein_coding	15.3964	5.34779	9.55107	3.96111	2.26662	3.1001	5.36961e-05	0.00870843	3.24784	1.69948	up	yes
ENSRNOG00000009433	Mcub	MCUB	295462	ENSRNOT00000012587	GO:0005739(mitochondrion);GO:0005743(mitochondrial inner membrane);GO:0006811(ion transport);GO:0006816(calcium ion transport);GO:0006851(mitochondrial calcium ion transmembrane transport);GO:0016020(membrane);GO:0016021(integral component of membrane);GO:0019855(calcium channel inhibitor activity);GO:0031224(intrinsic component of membrane);GO:0031305(integral component of mitochondrial inner me…				mitochondrial calcium uniporter dominant negative beta subunit [Source:RGD Symbol;Acc:1305326]	protein_coding	5.16112	3.48949	2.31673	1.19401	0.211194	0.40754	5.6078e-05	0.00902976	6.05014	2.59697	up	yes
ENSRNOG00000032941	Mab21l1	MAB21L1	688394	ENSRNOT00000040631	GO:0001654(eye development);GO:0005634(nucleus);GO:0008284(positive regulation of cell population proliferation);GO:0043010(camera-type eye development)				mab-21 like 1 [Source:RGD Symbol;Acc:1589984]	protein_coding	1.42937	13.295	6.88969	1.42713	0.683217	0.522653	5.97962e-05	0.00949285	8.20891	3.03719	up	yes
ENSRNOG00000009505	Cd164l2	CD164L2	100359977	ENSRNOT00000012626	GO:0016020(membrane);GO:0016021(integral component of membrane);GO:0031410(cytoplasmic vesicle)				CD164 molecule like 2 [Source:RGD Symbol;Acc:2323068]	protein_coding	4.68133	2.96776	3.64326	1.69091	0.755621	0.668792	6.1864e-05	0.00975245	3.62477	1.85789	up	yes
ENSRNOG00000004564	Lrriq1	LRRIQ1	299759	ENSRNOT00000071306	GO:0005515(protein binding)				leucine-rich repeats and IQ motif containing 1 [Source:RGD Symbol;Acc:1564903]	protein_coding	0.064574	0.093367	0.091289	0.334654	0.427249	0.217564	6.69218e-05	0.0103904	0.254455	-1.97452	down	yes
ENSRNOG00000017105	Dpyd	DPYD	81656	ENSRNOT00000072735;ENSRNOT00000086125;ENSRNOT00000055723	GO:0003824(catalytic activity);GO:0005737(cytoplasm);GO:0005829(cytosol);GO:0006145(purine nucleobase catabolic process);GO:0006208(pyrimidine nucleobase catabolic process);GO:0006210(thymine catabolic process);GO:0006212(uracil catabolic process);GO:0006214(thymidine catabolic process);GO:0006248(CMP catabolic process);GO:0006249(dCMP catabolic process);GO:0016491(oxidoreductase activity);GO:001…	00240(Pyrimidine metabolism);00410(beta-Alanine metabolism);00770(Pantothenate and CoA biosynthesis);00983(Drug metabolism - other enzymes);01100(Metabolic pathways);01100(Metabolic pathways)	K00207	EC:1.3.1.2	dihydropyrimidine dehydrogenase [Source:RGD Symbol;Acc:621218]	protein_coding	1.0295	1.04174	0.55025	3.22951	2.78486	1.80617	6.69099e-05	0.0103904	0.335205	-1.57688	down	yes
ENSRNOG00000008855	Gjb2	GJB2	394266	ENSRNOT00000011711	GO:0002931(response to ischemia);GO:0005243(gap junction channel activity);GO:0005509(calcium ion binding);GO:0005515(protein binding);GO:0005737(cytoplasm);GO:0005829(cytosol);GO:0005886(plasma membrane);GO:0005887(integral component of plasma membrane);GO:0005921(gap junction);GO:0005922(connexin complex);GO:0007154(cell communication);GO:0007267(cell-cell signaling);GO:0007565(female pregnancy…				gap junction protein, beta 2 [Source:RGD Symbol;Acc:728891]	protein_coding	4.01909	3.84382	2.74993	41.2374	10.7382	6.99269	6.94277e-05	0.0105751	0.179975	-2.47413	down	yes
ENSRNOG00000014550	Plcxd3	PLCXD3	310358	ENSRNOT00000019524	GO:0006629(lipid metabolic process);GO:0008081(phosphoric diester hydrolase activity);GO:0045202(synapse);GO:0098978(glutamatergic synapse)				phosphatidylinositol-specific phospholipase C, X domain containing 3 [Source:RGD Symbol;Acc:1308448]	protein_coding	6.71166	5.93222	10.4645	16.7083	16.5976	22.5374	6.90478e-05	0.0105751	0.413807	-1.27297	down	yes
ENSRNOG00000009540	Gpr3	GPR3	266769	ENSRNOT00000076866;ENSRNOT00000012710	GO:0004930(G protein-coupled receptor activity);GO:0005886(plasma membrane);GO:0007165(signal transduction);GO:0007186(G protein-coupled receptor signaling pathway);GO:0016020(membrane);GO:0016021(integral component of membrane);GO:0040020(regulation of meiotic nuclear division);GO:0120162(positive regulation of cold-induced thermogenesis);GO:0120162(positive regulation of cold-induced thermogene…				G protein-coupled receptor 3 [Source:RGD Symbol;Acc:628686]	protein_coding	3.66583	2.60157	6.48652	0.657624	0.703799	1.51089	7.14717e-05	0.0108133	4.44029	2.15066	up	yes
ENSRNOG00000033215	RT1-Db1	RT1-DB1	294270	ENSRNOT00000000522;ENSRNOT00000078507;ENSRNOT00000086298	GO:0002250(adaptive immune response);GO:0002376(immune system process);GO:0002504(antigen processing and presentation of peptide or polysaccharide antigen via MHC class II);GO:0006955(immune response);GO:0016020(membrane);GO:0016021(integral component of membrane);GO:0019882(antigen processing and presentation);GO:0042613(MHC class II protein complex);GO:0042613(MHC class II protein complex)	04145(Phagosome);04514(Cell adhesion molecules);04612(Antigen processing and presentation);04640(Hematopoietic cell lineage);04658(Th1 and Th2 cell differentiation);04659(Th17 cell differentiation);04672(Intestinal immune network for IgA production);04940(Type I diabetes mellitus);05140(Leishmaniasis);05145(Toxoplasmosis);05150(Staphylococcus aureus infection);05152(Tuberculosis);05164(Influenza …			RT1 class II, locus Db1 [Source:RGD Symbol;Acc:1593282]	protein_coding;retained_intron	0.142262	0.0925846	0.0683379	0.961527	0.456707	0.296151	7.32351e-05	0.0110063	0.176847	-2.49943	down	yes
ENSRNOG00000002414	Tfcp2l1	TFCP2L1	304741	ENSRNOT00000093019;ENSRNOT00000003280	GO:0000122(negative regulation of transcription by RNA polymerase II);GO:0000902(cell morphogenesis);GO:0000977(RNA polymerase II transcription regulatory region sequence-specific DNA binding);GO:0000978(RNA polymerase II cis-regulatory region sequence-specific DNA binding);GO:0001228(DNA-binding transcription activator activity, RNA polymerase II-specific);GO:0002070(epithelial cell maturation);…				transcription factor CP2-like 1 [Source:RGD Symbol;Acc:1305456]	protein_coding	0.845684	0.655771	0.463219	1.24325	2.40169	2.86875	7.83903e-05	0.011703	0.301622	-1.72919	down	yes
ENSRNOG00000008664	AC127920.1	AC127920.1		ENSRNOT00000011480						processed_pseudogene	6.24524	6.19661	7.10948	4.0074	2.02103	2.27563	7.95602e-05	0.0117995	2.35443	1.23538	up	yes
ENSRNOG00000003546	Tnfrsf12a	TNFRSF12A	302965	ENSRNOT00000004842	GO:0001726(ruffle);GO:0005515(protein binding);GO:0005886(plasma membrane);GO:0006931(substrate-dependent cell migration, cell attachment to substrate);GO:0007155(cell adhesion);GO:0009986(cell surface);GO:0016020(membrane);GO:0016021(integral component of membrane);GO:0043065(positive regulation of apoptotic process);GO:0045765(regulation of angiogenesis);GO:0045773(positive regulation of axon e…	04060(Cytokine-cytokine receptor interaction)			TNF receptor superfamily member 12A [Source:RGD Symbol;Acc:631329]	protein_coding	56.1445	2.58353	23.0337	4.31051	1.61138	1.30689	8.69242e-05	0.0126421	11.3106	3.4996	up	yes
ENSRNOG00000025735	Wdr86	WDR86	311956	ENSRNOT00000079770;ENSRNOT00000040373	GO:0005515(protein binding);GO:0005515(protein binding)				WD repeat domain 86 [Source:RGD Symbol;Acc:1566180]	protein_coding	0.184182	0.0827725	0.165605	2.96848	0.77266	0.395699	9.28085e-05	0.013353	0.104563	-3.25756	down	yes
ENSRNOG00000015550	Ptgds	PTGDS	25526	ENSRNOT00000020926	GO:0001516(prostaglandin biosynthetic process);GO:0004667(prostaglandin-D synthase activity);GO:0005501(retinoid binding);GO:0005576(extracellular region);GO:0036094(small molecule binding);GO:0045187(regulation of circadian sleep/wake cycle, sleep);GO:2000255(negative regulation of male germ cell proliferation)	00590(Arachidonic acid metabolism);01100(Metabolic pathways)	K01830	EC:5.3.99.2	prostaglandin D2 synthase [Source:RGD Symbol;Acc:3433]	protein_coding	541.854	705.114	247.66	11072	1590.43	1109.4	9.29962e-05	0.013353	0.108528	-3.20386	down	yes
ENSRNOG00000052173	AABR07008439.1	AABR07008439.1		ENSRNOT00000082562	GO:0005096(GTPase activator activity);GO:0005643(nuclear pore);GO:0005737(cytoplasm);GO:0006611(protein export from nucleus);GO:0043547(positive regulation of GTPase activity);GO:0046907(intracellular transport)				RAN binding protein 3-like [Source:NCBI gene;Acc:294789]	protein_coding	2.36758	3.85726	1.55304	47.5807	9.58915	5.39811	9.73513e-05	0.0138898	0.124311	-3.00797	down	yes
ENSRNOG00000003745	Atf3	ATF3	25389	ENSRNOT00000089841;ENSRNOT00000005085	GO:0000122(negative regulation of transcription by RNA polymerase II);GO:0000976(transcription regulatory region sequence-specific DNA binding);GO:0000977(RNA polymerase II transcription regulatory region sequence-specific DNA binding);GO:0000978(RNA polymerase II cis-regulatory region sequence-specific DNA binding);GO:0000981(DNA-binding transcription factor activity, RNA polymerase II-specific)…				activating transcription factor 3 [Source:RGD Symbol;Acc:2165]	protein_coding	10.7008	0.458874	6.72329	0.91373	0.202483	0.371215	0.000105337	0.0147453	12.0227	3.58769	up	yes
ENSRNOG00000026309	LOC100911585	LOC100911585		ENSRNOT00000051613	GO:0005515(protein binding);GO:0005829(cytosol)				leucine-rich repeat-containing protein 23-like [Source:RGD Symbol;Acc:6491966]	protein_coding	2.44431	2.24027	4.28351	8.77948	6.92254	6.75137	0.000109179	0.0150074	0.399409	-1.32406	down	yes
ENSRNOG00000012939	Abca7	ABCA7	299609	ENSRNOT00000064886;ENSRNOT00000093721;ENSRNOT00000093213;ENSRNOT00000093653	GO:0005524(ATP binding);GO:0005548(phospholipid transporter activity);GO:0005794(Golgi apparatus);GO:0005886(plasma membrane);GO:0016021(integral component of membrane);GO:0016887(ATPase activity);GO:0030054(cell junction);GO:0033344(cholesterol efflux);GO:0033700(phospholipid efflux);GO:0034188(apolipoprotein A-I receptor activity);GO:0034205(amyloid-beta formation);GO:0034380(high-density lipop…	02010(ABC transporters);02010(ABC transporters)			ATP binding cassette subfamily A member 7 [Source:RGD Symbol;Acc:1303134]	protein_coding;retained_intron	16.6502	11.586	9.95841	6.8594	6.16666	5.61391	0.00011197	0.0152057	2.04907	1.03497	up	yes
ENSRNOG00000002946	Socs3	SOCS3	89829	ENSRNOT00000003940	GO:0001784(phosphotyrosine residue binding);GO:0001932(regulation of protein phosphorylation);GO:0007259(receptor signaling pathway via JAK-STAT);GO:0009968(negative regulation of signal transduction);GO:0016567(protein ubiquitination);GO:0035556(intracellular signal transduction);GO:0040008(regulation of growth);GO:0042532(negative regulation of tyrosine phosphorylation of STAT protein);GO:00430…	04120(Ubiquitin mediated proteolysis);04380(Osteoclast differentiation);04630(JAK-STAT signaling pathway);04668(TNF signaling pathway);04910(Insulin signaling pathway);04917(Prolactin signaling pathway);04920(Adipocytokine signaling pathway);04930(Type II diabetes mellitus);04931(Insulin resistance);04932(Non-alcoholic fatty liver disease);04935(Growth hormone synthesis, secretion and action);051…			suppressor of cytokine signaling 3 [Source:RGD Symbol;Acc:621087]	protein_coding	53.1334	0.736222	32.3382	1.81773	1.48026	2.18939	0.000111388	0.0152057	15.7102	3.97363	up	yes
ENSRNOG00000042149	Atp6v1fnb	ATP6V1FNB	103692087	ENSRNOT00000065747					ATP6V1F neighbor [Source:RGD Symbol;Acc:9472094]	protein_coding	0.87147	1.18647	0.998338	0.254295	0.135704	0.143647	0.000113407	0.0153086	5.72717	2.51782	up	yes
ENSRNOG00000010917	Bmp5	BMP5	315824	ENSRNOT00000014846	GO:0001501(skeletal system development);GO:0003272(endocardial cushion formation);GO:0003323(type B pancreatic cell development);GO:0003344(pericardium morphogenesis);GO:0005125(cytokine activity);GO:0005576(extracellular region);GO:0005615(extracellular space);GO:0007389(pattern specification process);GO:0008083(growth factor activity);GO:0008284(positive regulation of cell population proliferat…	04060(Cytokine-cytokine receptor interaction);04350(TGF-beta signaling pathway);04390(Hippo signaling pathway)			bone morphogenetic protein 5 [Source:RGD Symbol;Acc:1305979]	protein_coding	0.20858	0.116775	0.119218	4.94626	0.671151	0.256768	0.000115179	0.0153638	0.0756826	-3.7239	down	yes
ENSRNOG00000000525	Pi16	PI16	294312	ENSRNOT00000093373;ENSRNOT00000000632;ENSRNOT00000093209;ENSRNOT00000093658	GO:0005576(extracellular region);GO:0005615(extracellular space);GO:0061052(negative regulation of cell growth involved in cardiac muscle cell development);GO:0061052(negative regulation of cell growth involved in cardiac muscle cell development)				peptidase inhibitor 16 [Source:RGD Symbol;Acc:1304760]	protein_coding;nonsense_mediated_decay;processed_transcript	1.72377	1.6014	2.25117	8.64753	3.1493	4.66774	0.000114961	0.0153638	0.338687	-1.56198	down	yes
ENSRNOG00000059459	AABR07047256.1	AABR07047256.1		ENSRNOT00000079809						lincRNA	19.5661	1.96543	12.7538	0.758046	1.70243	1.05332	0.000126609	0.0165939	9.75732	3.28648	up	yes
ENSRNOG00000020655	Ucn2	UCN2	170896	ENSRNOT00000028031	GO:0001664(G protein-coupled receptor binding);GO:0005179(hormone activity);GO:0005576(extracellular region);GO:0005615(extracellular space);GO:0007189(adenylate cyclase-activating G protein-coupled receptor signaling pathway);GO:0007586(digestion);GO:0009755(hormone-mediated signaling pathway);GO:0042562(hormone binding);GO:0051429(corticotropin-releasing hormone receptor binding);GO:0051431(cor…	04080(Neuroactive ligand-receptor interaction)			urocortin 2 [Source:RGD Symbol;Acc:620765]	protein_coding	2.00493	0.129908	1.34754	0.045793	0	0.042584	0.000129373	0.0168581	39.4037	5.30026	up	yes
ENSRNOG00000025448	Limd2	LIMD2	360646	ENSRNOT00000035973	GO:0005654(nucleoplasm);GO:0005829(cytosol)				LIM domain containing 2 [Source:RGD Symbol;Acc:1309967]	protein_coding	12.1412	7.5868	7.40215	15.5379	28.8452	36.4673	0.00013175	0.0169717	0.33556	-1.57536	down	yes
ENSRNOG00000033883	Stard8	STARD8	312113	ENSRNOT00000076690;ENSRNOT00000077039;ENSRNOT00000043872;ENSRNOT00000081662;ENSRNOT00000075995	GO:0005096(GTPase activator activity);GO:0007165(signal transduction);GO:0008289(lipid binding);GO:0030036(actin cytoskeleton organization);GO:0035023(regulation of Rho protein signal transduction);GO:0043547(positive regulation of GTPase activity);GO:0043547(positive regulation of GTPase activity)				StAR-related lipid transfer domain containing 8 [Source:RGD Symbol;Acc:1560770]	protein_coding	1.35263	1.8942	1.46991	3.08421	3.66266	5.71199	0.000131604	0.0169717	0.378586	-1.40131	down	yes
ENSRNOG00000007970	Plxnc1	PLXNC1	362873	ENSRNOT00000011178	GO:0002116(semaphorin receptor complex);GO:0005515(protein binding);GO:0005887(integral component of plasma membrane);GO:0007162(negative regulation of cell adhesion);GO:0007165(signal transduction);GO:0008360(regulation of cell shape);GO:0016020(membrane);GO:0016021(integral component of membrane);GO:0017154(semaphorin receptor activity);GO:0030334(regulation of cell migration);GO:0043087(regula…	04360(Axon guidance)			plexin C1 [Source:RGD Symbol;Acc:1307420]	protein_coding	6.37754	2.88961	5.03565	13.8494	10.9736	8.94263	0.000133826	0.0170443	0.423589	-1.23926	down	yes
ENSRNOG00000003219	Trim16	TRIM16	303214	ENSRNOT00000065335	GO:0003674(molecular_function);GO:0003677(DNA binding);GO:0005515(protein binding);GO:0005575(cellular_component);GO:0005737(cytoplasm);GO:0005829(cytosol);GO:0005886(plasma membrane);GO:0008150(biological_process);GO:0008270(zinc ion binding);GO:0016605(PML body);GO:0019966(interleukin-1 binding);GO:0032089(NACHT domain binding);GO:0032526(response to retinoic acid);GO:0032731(positive regulatio…				tripartite motif-containing 16 [Source:RGD Symbol;Acc:1309749]	protein_coding	5.62523	4.18315	3.5331	2.41323	0.90272	1.59809	0.000133529	0.0170443	2.71497	1.44094	up	yes
ENSRNOG00000010553	Pnma1	PNMA1	170636	ENSRNOT00000014018	GO:0005654(nucleoplasm);GO:0005730(nucleolus);GO:0005737(cytoplasm);GO:0005829(cytosol)				PNMA family member 1 [Source:RGD Symbol;Acc:621230]	protein_coding	0.888746	0.578333	0.397535	1.96027	1.71347	1.65587	0.000134972	0.0170561	0.34986	-1.51515	down	yes
ENSRNOG00000056831	AABR07002805.1	AABR07002805.1		ENSRNOT00000078361						lincRNA	0.783075	0.118122	0.283371	0	0	0	0.000135432	0.0170561	3948.56	11.9471	up	yes
ENSRNOG00000015654	Ghr	GHR	25235	ENSRNOT00000046951;ENSRNOT00000081558;ENSRNOT00000021081	GO:0000187(activation of MAPK activity);GO:0004896(cytokine receptor activity);GO:0004903(growth hormone receptor activity);GO:0005515(protein binding);GO:0005576(extracellular region);GO:0005615(extracellular space);GO:0005634(nucleus);GO:0005737(cytoplasm);GO:0005739(mitochondrion);GO:0005829(cytosol);GO:0005886(plasma membrane);GO:0005887(integral component of plasma membrane);GO:0006897(endoc…	04060(Cytokine-cytokine receptor interaction);04080(Neuroactive ligand-receptor interaction);04151(PI3K-Akt signaling pathway);04630(JAK-STAT signaling pathway);04935(Growth hormone synthesis, secretion and action);04935(Growth hormone synthesis, secretion and action)			growth hormone receptor [Source:RGD Symbol;Acc:2687]	protein_coding	1.88858	2.09314	2.60654	6.93313	4.45061	3.76331	0.000136388	0.0170811	0.434953	-1.20107	down	yes
ENSRNOG00000002057	Slc10a6	SLC10A6	289459	ENSRNOT00000088508;ENSRNOT00000002819	GO:0005886(plasma membrane);GO:0016020(membrane);GO:0043250(sodium-dependent organic anion transmembrane transporter activity);GO:0043251(sodium-dependent organic anion transport);GO:0043251(sodium-dependent organic anion transport)				solute carrier family 10 member 6 [Source:RGD Symbol;Acc:727800]	protein_coding	0.899	0.426813	0.258517	2.65068	1.43222	2.89575	0.000138876	0.0172965	0.227025	-2.13907	down	yes
ENSRNOG00000018251	Mrc1	MRC1	291327	ENSRNOT00000024736	GO:0004888(transmembrane signaling receptor activity);GO:0005537(mannose binding);GO:0005886(plasma membrane);GO:0006898(receptor-mediated endocytosis);GO:0009986(cell surface);GO:0010008(endosome membrane);GO:0038024(cargo receptor activity);GO:0071222(cellular response to lipopolysaccharide);GO:0071346(cellular response to interferon-gamma);GO:0071353(cellular response to interleukin-4)	04145(Phagosome);05152(Tuberculosis)			mannose receptor, C type 1 [Source:RGD Symbol;Acc:1309353]	protein_coding	1.68688	0.994132	0.25706	11.2677	4.04363	3.11771	0.000140582	0.0174129	0.159426	-2.64904	down	yes
ENSRNOG00000029911	Cilp	CILP	315761	ENSRNOT00000044887	GO:0005615(extracellular space);GO:0010629(negative regulation of gene expression);GO:0030246(carbohydrate binding);GO:0043569(negative regulation of insulin-like growth factor receptor signaling pathway);GO:0060392(negative regulation of SMAD protein signal transduction);GO:0062023(collagen-containing extracellular matrix);GO:0071560(cellular response to transforming growth factor beta stimulus)				cartilage intermediate layer protein [Source:RGD Symbol;Acc:1305124]	protein_coding	0.036653	0.130051	0.037282	3.10979	0.22744	0.28131	0.000146188	0.0179126	0.0563725	-4.14887	down	yes
ENSRNOG00000008609	Capn3	CAPN3	29155	ENSRNOT00000079079;ENSRNOT00000011761;ENSRNOT00000080533;ENSRNOT00000082876	GO:0003824(catalytic activity);GO:0004198(calcium-dependent cysteine-type endopeptidase activity);GO:0005509(calcium ion binding);GO:0005634(nucleus);GO:0005737(cytoplasm);GO:0005829(cytosol);GO:0005886(plasma membrane);GO:0006508(proteolysis);GO:0008233(peptidase activity);GO:0008234(cysteine-type peptidase activity);GO:0008307(structural constituent of muscle);GO:0012501(programmed cell death);…		K08573	EC:3.4.22.54	calpain 3 [Source:RGD Symbol;Acc:2269]	protein_coding	0.0575104	0.0961078	0.0812587	0.310144	0.283817	0.379597	0.000146205	0.0179126	0.241256	-2.05136	down	yes
ENSRNOG00000012817	Lrrc17	LRRC17	502715	ENSRNOT00000017103	GO:0005515(protein binding);GO:0005615(extracellular space);GO:0031012(extracellular matrix);GO:0045671(negative regulation of osteoclast differentiation);GO:0048539(bone marrow development)				leucine rich repeat containing 17 [Source:RGD Symbol;Acc:1560165]	protein_coding	0.629767	0.296672	0.352941	3.03338	1.52662	0.919734	0.000162642	0.019712	0.233475	-2.09866	down	yes
ENSRNOG00000014320	Inhba	INHBA	29200	ENSRNOT00000019272	GO:0000082(G1/S transition of mitotic cell cycle);GO:0001541(ovarian follicle development);GO:0001707(mesoderm formation);GO:0001942(hair follicle development);GO:0002244(hematopoietic progenitor cell differentiation);GO:0005102(signaling receptor binding);GO:0005125(cytokine activity);GO:0005179(hormone activity);GO:0005576(extracellular region);GO:0005615(extracellular space);GO:0006357(regulat…	04060(Cytokine-cytokine receptor interaction);04350(TGF-beta signaling pathway);04550(Signaling pathways regulating pluripotency of stem cells)			inhibin subunit beta A [Source:RGD Symbol;Acc:62074]	protein_coding	42.3991	0.786615	41.0435	0.809563	0.852326	3.39781	0.000172732	0.020823	16.6471	4.0572	up	yes
ENSRNOG00000007159	Ccl2	CCL2	24770	ENSRNOT00000009448	GO:0000165(MAPK cascade);GO:0001664(G protein-coupled receptor binding);GO:0001666(response to hypoxia);GO:0001912(positive regulation of leukocyte mediated cytotoxicity);GO:0001938(positive regulation of endothelial cell proliferation);GO:0002523(leukocyte migration involved in inflammatory response);GO:0002544(chronic inflammatory response);GO:0002548(monocyte chemotaxis);GO:0002687(positive re…	04060(Cytokine-cytokine receptor interaction);04061(Viral protein interaction with cytokine and cytokine receptor);04062(Chemokine signaling pathway);04621(NOD-like receptor signaling pathway);04657(IL-17 signaling pathway);04668(TNF signaling pathway);04933(AGE-RAGE signaling pathway in diabetic complications);05135(Yersinia infection);05142(Chagas disease);05144(Malaria);05163(Human cytomegalov…			C-C motif chemokine ligand 2 [Source:RGD Symbol;Acc:3645]	protein_coding	76.8156	0.236836	58.4092	1.30147	0.137876	0.504535	0.000177298	0.0212598	69.6861	6.1228	up	yes
ENSRNOG00000003569	Gabra6	GABRA6	29708	ENSRNOT00000004877	GO:0004888(transmembrane signaling receptor activity);GO:0004890(GABA-A receptor activity);GO:0005216(ion channel activity);GO:0005230(extracellular ligand-gated ion channel activity);GO:0005254(chloride channel activity);GO:0005886(plasma membrane);GO:0006811(ion transport);GO:0006821(chloride transport);GO:0007214(gamma-aminobutyric acid signaling pathway);GO:0016020(membrane);GO:0016021(integr…	04080(Neuroactive ligand-receptor interaction);04723(Retrograde endocannabinoid signaling);04727(GABAergic synapse);04742(Taste transduction);05032(Morphine addiction);05033(Nicotine addiction)			gamma-aminobutyric acid type A receptor alpha 6 subunit [Source:RGD Symbol;Acc:61861]	protein_coding	0.301503	1.59768	0.112167	0	0	0.034131	0.000181112	0.0216021	58.9304	5.88094	up	yes
ENSRNOG00000031211	Acsm5	ACSM5	361637	ENSRNOT00000049380;ENSRNOT00000046025	GO:0000166(nucleotide binding);GO:0003674(molecular_function);GO:0004321(fatty-acyl-CoA synthase activity);GO:0005524(ATP binding);GO:0005525(GTP binding);GO:0005575(cellular_component);GO:0005739(mitochondrion);GO:0005759(mitochondrial matrix);GO:0006629(lipid metabolic process);GO:0006631(fatty acid metabolic process);GO:0006633(fatty acid biosynthetic process);GO:0006637(acyl-CoA metabolic pro…	00650(Butanoate metabolism);01100(Metabolic pathways);01100(Metabolic pathways)	K01896	EC:6.2.1.2	acyl-CoA synthetase medium-chain family member 5 [Source:RGD Symbol;Acc:1309578]	protein_coding	0.0746423	0.483105	0.0796269	2.53385	4.40521	0.541244	0.000183073	0.0217212	0.0852069	-3.55289	down	yes
ENSRNOG00000056772	Col4a6	COL4A6	363458	ENSRNOT00000079180	GO:0005201(extracellular matrix structural constituent);GO:0005581(collagen trimer);GO:0005587(collagen type IV trimer);GO:0005604(basement membrane);GO:0030198(extracellular matrix organization);GO:0038063(collagen-activated tyrosine kinase receptor signaling pathway);GO:0071230(cellular response to amino acid stimulus)	04151(PI3K-Akt signaling pathway);04510(Focal adhesion);04512(ECM-receptor interaction);04926(Relaxin signaling pathway);04933(AGE-RAGE signaling pathway in diabetic complications);04974(Protein digestion and absorption);05146(Amoebiasis);05165(Human papillomavirus infection);05200(Pathways in cancer);05222(Small cell lung cancer)			collagen type IV alpha 6 chain [Source:RGD Symbol;Acc:1589724]	protein_coding	0.26635	0.453498	0.175829	3.92461	0.964469	0.762801	0.000187255	0.022101	0.158474	-2.65768	down	yes
ENSRNOG00000018484	Plk3	PLK3	58936	ENSRNOT00000025197	GO:0000082(G1/S transition of mitotic cell cycle);GO:0000122(negative regulation of transcription by RNA polymerase II);GO:0000302(response to reactive oxygen species);GO:0002039(p53 binding);GO:0004672(protein kinase activity);GO:0004674(protein serine/threonine kinase activity);GO:0005515(protein binding);GO:0005524(ATP binding);GO:0005634(nucleus);GO:0005730(nucleolus);GO:0005737(cytoplasm);GO…	04068(FoxO signaling pathway);04625(C-type lectin receptor signaling pathway);05152(Tuberculosis)	K08862	EC:2.7.11.21	polo-like kinase 3 [Source:RGD Symbol;Acc:62039]	protein_coding	7.78131	4.71572	5.76502	3.60714	1.54624	2.18115	0.000190355	0.0223498	2.48988	1.31607	up	yes
ENSRNOG00000030210	Fndc1	FNDC1	308099	ENSRNOT00000089458	GO:0001934(positive regulation of protein phosphorylation);GO:0005515(protein binding);GO:0005576(extracellular region);GO:0005737(cytoplasm);GO:0005886(plasma membrane);GO:0005911(cell-cell junction);GO:0010666(positive regulation of cardiac muscle cell apoptotic process);GO:0016607(nuclear speck);GO:0031966(mitochondrial membrane);GO:0051223(regulation of protein transport);GO:0071456(cellular …				fibronectin type III domain containing 1 [Source:RGD Symbol;Acc:1310640]	protein_coding	0.730442	0.369254	0.216384	2.04805	1.45501	1.09446	0.00019498	0.0227743	0.286259	-1.80461	down	yes
ENSRNOG00000025350	Ppp1r13l	PPP1R13L	686781	ENSRNOT00000047105	GO:0000122(negative regulation of transcription by RNA polymerase II);GO:0003215(cardiac right ventricle morphogenesis);GO:0003229(ventricular cardiac muscle tissue development);GO:0005515(protein binding);GO:0005829(cytosol);GO:0006351(transcription, DNA-templated);GO:0006915(apoptotic process);GO:0008134(transcription factor binding);GO:0009791(post-embryonic development);GO:0030054(cell juncti…				protein phosphatase 1, regulatory subunit 13 like [Source:RGD Symbol;Acc:1593681]	protein_coding	7.37287	2.75318	9.9773	2.46047	1.45947	1.64772	0.000202214	0.023377	3.61074	1.85229	up	yes
ENSRNOG00000007680	Fhl5	FHL5	297954	ENSRNOT00000046595	GO:0003712(transcription coregulator activity);GO:0003713(transcription coactivator activity);GO:0005634(nucleus);GO:0030018(Z disc);GO:0045944(positive regulation of transcription by RNA polymerase II);GO:0046872(metal ion binding)				four and a half LIM domains 5 [Source:RGD Symbol;Acc:1307056]	protein_coding	0	0	0	0.694573	0.109656	0.256057	0.000204976	0.0234688	0.000282943	-11.7872	down	yes
ENSRNOG00000015225	Gramd2b	GRAMD2B	307288	ENSRNOT00000078518	GO:0005881(cytoplasmic microtubule);GO:0016020(membrane);GO:0016021(integral component of membrane);GO:0042802(identical protein binding)				GRAM domain containing 2B [Source:RGD Symbol;Acc:1311016]	protein_coding	14.5818	17.1569	13.2726	27.4086	41.4451	31.4644	0.000205091	0.0234688	0.448686	-1.15622	down	yes
ENSRNOG00000011161	Slc2a12	SLC2A12	308028	ENSRNOT00000015566	GO:0008643(carbohydrate transport);GO:0016020(membrane);GO:0016021(integral component of membrane);GO:0022857(transmembrane transporter activity);GO:0055085(transmembrane transport);GO:1904659(glucose transmembrane transport)				solute carrier family 2 member 12 [Source:RGD Symbol;Acc:1310175]	protein_coding	1.28512	1.17283	0.723281	14.7472	2.86673	2.06746	0.000209219	0.0237856	0.161637	-2.62917	down	yes
ENSRNOG00000004483	Ptprr	PTPRR	94202	ENSRNOT00000006401;ENSRNOT00000085073	GO:0001701(in utero embryonic development);GO:0004725(protein tyrosine phosphatase activity);GO:0005829(cytosol);GO:0005886(plasma membrane);GO:0006470(protein dephosphorylation);GO:0010633(negative regulation of epithelial cell migration);GO:0016020(membrane);GO:0016021(integral component of membrane);GO:0016311(dephosphorylation);GO:0016791(phosphatase activity);GO:0019901(protein kinase bindin…	04010(MAPK signaling pathway);04010(MAPK signaling pathway)	K04458	EC:3.1.3.48	protein tyrosine phosphatase, receptor type, R [Source:RGD Symbol;Acc:620780]	protein_coding	2.3206	2.78271	2.89455	5.1569	4.41614	6.97867	0.000211207	0.0237856	0.483205	-1.04929	down	yes
ENSRNOG00000014900	Crem	CREM	25620	ENSRNOT00000092187;ENSRNOT00000068545;ENSRNOT00000020160;ENSRNOT00000020204;ENSRNOT00000020012;ENSRNOT00000074146;ENSRNOT00000089536	GO:0000122(negative regulation of transcription by RNA polymerase II);GO:0000977(RNA polymerase II transcription regulatory region sequence-specific DNA binding);GO:0000978(RNA polymerase II cis-regulatory region sequence-specific DNA binding);GO:0000981(DNA-binding transcription factor activity, RNA polymerase II-specific);GO:0001227(DNA-binding transcription repressor activity, RNA polymerase I…	04261(Adrenergic signaling in cardiomyocytes);04261(Adrenergic signaling in cardiomyocytes)			cAMP responsive element modulator [Source:RGD Symbol;Acc:2402]	protein_coding	8.58953	2.9523	7.92333	2.67085	1.28981	2.06648	0.000212079	0.0237856	3.22958	1.69135	up	yes
ENSRNOG00000011526	Pcsk6	PCSK6	25507	ENSRNOT00000015845	GO:0004175(endopeptidase activity);GO:0004252(serine-type endopeptidase activity);GO:0005615(extracellular space);GO:0006508(proteolysis);GO:0007354(zygotic determination of anterior/posterior axis, embryo);GO:0007368(determination of left/right symmetry);GO:0008201(heparin binding);GO:0008236(serine-type peptidase activity);GO:0009100(glycoprotein metabolic process);GO:0009986(cell surface);GO:0…				proprotein convertase subtilisin/kexin type 6 [Source:RGD Symbol;Acc:3246]	protein_coding	7.14179	9.54453	11.1385	5.42019	3.86324	3.81468	0.000220386	0.0245245	2.12434	1.08701	up	yes
ENSRNOG00000036645	Ifitm6	IFITM6	309104	ENSRNOT00000054875	GO:0005886(plasma membrane);GO:0016020(membrane);GO:0016021(integral component of membrane);GO:0034341(response to interferon-gamma);GO:0035455(response to interferon-alpha);GO:0035456(response to interferon-beta);GO:0045071(negative regulation of viral genome replication);GO:0046597(negative regulation of viral entry into host cell);GO:0051607(defense response to virus);GO:0060337(type I interfe…				interferon induced transmembrane protein 6 [Source:RGD Symbol;Acc:1304718]	protein_coding	0.539855	1.12066	2.13813	0	0	0	0.000220844	0.0245245	12662.1	13.6282	up	yes
ENSRNOG00000055673	Gpr52	GPR52	684623	ENSRNOT00000088425					G protein-coupled receptor 52 [Source:RGD Symbol;Acc:1587949]	pseudogene	0.893318	0.577308	1.04546	1.68501	2.54258	8.69491	0.000222897	0.0246312	0.194706	-2.36063	down	yes
ENSRNOG00000031168	Arhgap15	ARHGAP15	295635	ENSRNOT00000049884	GO:0005096(GTPase activator activity);GO:0007165(signal transduction);GO:0008360(regulation of cell shape)				Rho GTPase activating protein 15 [Source:RGD Symbol;Acc:1359304]	protein_coding	0.57582	0.526315	0.485247	1.8641	1.41903	1.02371	0.000234329	0.0257681	0.368573	-1.43998	down	yes
ENSRNOG00000029047	Cubn	CUBN	80848	ENSRNOT00000090064;ENSRNOT00000040052	GO:0005509(calcium ion binding);GO:0005737(cytoplasm);GO:0005764(lysosome);GO:0005765(lysosomal membrane);GO:0005768(endosome);GO:0005783(endoplasmic reticulum);GO:0005794(Golgi apparatus);GO:0005886(plasma membrane);GO:0005903(brush border);GO:0005905(clathrin-coated pit);GO:0006898(receptor-mediated endocytosis);GO:0008202(steroid metabolic process);GO:0008203(cholesterol metabolic process);GO:…	04977(Vitamin digestion and absorption);04977(Vitamin digestion and absorption)			cubilin [Source:RGD Symbol;Acc:68355]	protein_coding	0.19084	0.180663	0.0656144	2.21255	0.623882	0.263361	0.000242022	0.0261048	0.141015	-2.82608	down	yes
ENSRNOG00000037931	Plaur	PLAUR	50692	ENSRNOT00000074985;ENSRNOT00000075167	GO:0001934(positive regulation of protein phosphorylation);GO:0005102(signaling receptor binding);GO:0005886(plasma membrane);GO:0009986(cell surface);GO:0019899(enzyme binding);GO:0019904(protein domain specific binding);GO:0030162(regulation of proteolysis);GO:0030377(urokinase plasminogen activator receptor activity);GO:0034112(positive regulation of homotypic cell-cell adhesion);GO:0038195(ur…	04610(Complement and coagulation cascades);05205(Proteoglycans in cancer);05205(Proteoglycans in cancer)			plasminogen activator, urokinase receptor [Source:RGD Symbol;Acc:620597]	protein_coding	16.9888	0.500145	8.07135	0.444281	0.438217	1.09289	0.000241644	0.0261048	12.9394	3.6937	up	yes
ENSRNOG00000052051	Slc24a1	SLC24A1	56814	ENSRNOT00000077152	GO:0005886(plasma membrane);GO:0006816(calcium ion transport);GO:0006874(cellular calcium ion homeostasis);GO:0007601(visual perception);GO:0008273(calcium, potassium:sodium antiporter activity);GO:0016021(integral component of membrane);GO:0035725(sodium ion transmembrane transport);GO:0055085(transmembrane transport);GO:0070588(calcium ion transmembrane transport);GO:0071805(potassium ion trans…	04744(Phototransduction)			solute carrier family 24 member 1 [Source:RGD Symbol;Acc:620080]	protein_coding	0.255384	0.398333	0.401841	0.667469	1.27825	1.87426	0.00025155	0.0268326	0.276326	-1.85556	down	yes
ENSRNOG00000055078	Cyp4b1	CYP4B1	24307	ENSRNOT00000013321	GO:0004497(monooxygenase activity);GO:0005506(iron ion binding);GO:0005783(endoplasmic reticulum);GO:0005789(endoplasmic reticulum membrane);GO:0016020(membrane);GO:0016491(oxidoreductase activity);GO:0016705(oxidoreductase activity, acting on paired donors, with incorporation or reduction of molecular oxygen);GO:0018879(biphenyl metabolic process);GO:0020037(heme binding);GO:0043231(intracellula…		K07426	EC:1.14.14.1	cytochrome P450, family 4, subfamily b, polypeptide 1 [Source:RGD Symbol;Acc:2480]	protein_coding	3.75039	4.3787	2.84107	2.02045	0.884702	1.25541	0.000250647	0.0268326	2.6367	1.39873	up	yes
ENSRNOG00000014011	Dll4	DLL4	311332	ENSRNOT00000018970	GO:0000122(negative regulation of transcription by RNA polymerase II);GO:0001525(angiogenesis);GO:0001569(branching involved in blood vessel morphogenesis);GO:0001974(blood vessel remodeling);GO:0003208(cardiac ventricle morphogenesis);GO:0003209(cardiac atrium morphogenesis);GO:0003222(ventricular trabecula myocardium morphogenesis);GO:0003344(pericardium morphogenesis);GO:0005112(Notch binding)…	01522(Endocrine resistance);04330(Notch signaling pathway);04658(Th1 and Th2 cell differentiation);05200(Pathways in cancer);05224(Breast cancer)			delta like canonical Notch ligand 4 [Source:RGD Symbol;Acc:1309740]	protein_coding	3.57463	1.35445	2.73578	1.08645	0.837091	0.647516	0.00025234	0.0268326	2.98121	1.5759	up	yes
ENSRNOG00000054495	Cldn2	CLDN2	300920	ENSRNOT00000083566;ENSRNOT00000085078;ENSRNOT00000090928	GO:0005198(structural molecule activity);GO:0005886(plasma membrane);GO:0005911(cell-cell junction);GO:0005923(bicellular tight junction);GO:0007155(cell adhesion);GO:0016020(membrane);GO:0016021(integral component of membrane);GO:0016338(calcium-independent cell-cell adhesion via plasma membrane cell-adhesion molecules);GO:0030054(cell junction);GO:0042802(identical protein binding);GO:0070830(b…	04514(Cell adhesion molecules);04530(Tight junction);04670(Leukocyte transendothelial migration);05160(Hepatitis C);05160(Hepatitis C)			claudin 2 [Source:RGD Symbol;Acc:1560247]	protein_coding	0.0327791	0.0411542	0.0168968	0.878508	0.162261	0.0893398	0.000258088	0.0273149	0.0803729	-3.63715	down	yes
ENSRNOG00000012674	Adrb3	ADRB3	25645	ENSRNOT00000016907	GO:0002024(diet induced thermogenesis);GO:0002025(norepinephrine-epinephrine-mediated vasodilation involved in regulation of systemic arterial blood pressure);GO:0004930(G protein-coupled receptor activity);GO:0004935(adrenergic receptor activity);GO:0004939(beta-adrenergic receptor activity);GO:0005634(nucleus);GO:0005886(plasma membrane);GO:0005887(integral component of plasma membrane);GO:0007…	04020(Calcium signaling pathway);04022(cGMP-PKG signaling pathway);04080(Neuroactive ligand-receptor interaction);04714(Thermogenesis);04923(Regulation of lipolysis in adipocytes);04924(Renin secretion);04970(Salivary secretion)			adrenoceptor beta 3 [Source:RGD Symbol;Acc:2061]	protein_coding	0	0	0	0.175864	0.127648	0.1047	0.000266196	0.027911	0.000734912	-10.4101	down	yes
ENSRNOG00000017819	Cd14	CD14	60350	ENSRNOT00000023977	GO:0001530(lipopolysaccharide binding);GO:0001819(positive regulation of cytokine production);GO:0002237(response to molecule of bacterial origin);GO:0002376(immune system process);GO:0005515(protein binding);GO:0005576(extracellular region);GO:0005615(extracellular space);GO:0005794(Golgi apparatus);GO:0005886(plasma membrane);GO:0006898(receptor-mediated endocytosis);GO:0006954(inflammatory res…	04010(MAPK signaling pathway);04064(NF-kappa B signaling pathway);04145(Phagosome);04620(Toll-like receptor signaling pathway);04640(Hematopoietic cell lineage);05132(Salmonella infection);05133(Pertussis);05134(Legionellosis);05146(Amoebiasis);05152(Tuberculosis);05202(Transcriptional misregulation in cancer);05221(Acute myeloid leukemia)			CD14 molecule [Source:RGD Symbol;Acc:620588]	protein_coding	46.8962	0.789424	11.4977	2.46684	0.959682	0.897074	0.000265782	0.027911	13.6885	3.77489	up	yes
ENSRNOG00000016366	Colec12	COLEC12	361289	ENSRNOT00000065494	GO:0005044(scavenger receptor activity);GO:0005581(collagen trimer);GO:0006910(phagocytosis, recognition);GO:0006955(immune response);GO:0016020(membrane);GO:0016021(integral component of membrane);GO:0030169(low-density lipoprotein particle binding);GO:0030246(carbohydrate binding);GO:0034138(toll-like receptor 3 signaling pathway);GO:0038023(signaling receptor activity);GO:0038187(pattern recog…	04145(Phagosome)			collectin sub-family member 12 [Source:RGD Symbol;Acc:735039]	protein_coding	4.43306	3.68755	1.50113	37.1737	10.5648	6.00474	0.000274761	0.0286756	0.179032	-2.48171	down	yes
ENSRNOG00000013547	Slc6a12	SLC6A12	50676	ENSRNOT00000018821;ENSRNOT00000089482	GO:0005332(gamma-aminobutyric acid:sodium symporter activity);GO:0005887(integral component of plasma membrane);GO:0006836(neurotransmitter transport);GO:0015293(symporter activity);GO:0015812(gamma-aminobutyric acid transport);GO:0016020(membrane);GO:0016021(integral component of membrane);GO:0055085(transmembrane transport);GO:0055085(transmembrane transport)	04721(Synaptic vesicle cycle);04727(GABAergic synapse);04727(GABAergic synapse)			solute carrier family 6 member 12 [Source:RGD Symbol;Acc:620255]	protein_coding	0.146552	0.194431	0.111848	4.78166	0.281483	0.531412	0.000280053	0.0287252	0.0809416	-3.62698	down	yes
ENSRNOG00000055049	Aldh1a2	ALDH1A2	116676	ENSRNOT00000079115	GO:0001568(blood vessel development);GO:0001758(retinal dehydrogenase activity);GO:0001822(kidney development);GO:0001889(liver development);GO:0001936(regulation of endothelial cell proliferation);GO:0002138(retinoic acid biosynthetic process);GO:0003007(heart morphogenesis);GO:0004028(3-chloroallyl aldehyde dehydrogenase activity);GO:0004029(aldehyde dehydrogenase (NAD+) activity);GO:0005737(cy…	00830(Retinol metabolism);01100(Metabolic pathways)	K07249	EC:1.2.1.36	aldehyde dehydrogenase 1 family, member A2 [Source:RGD Symbol;Acc:620250]	protein_coding	8.23584	2.88471	1.33927	53.34	16.0814	10.5488	0.000277068	0.0287252	0.155806	-2.68218	down	yes
ENSRNOG00000011292	NEWGENE_621351	NEWGENE_621351		ENSRNOT00000016423	GO:0005201(extracellular matrix structural constituent)	04151(PI3K-Akt signaling pathway);04510(Focal adhesion);04512(ECM-receptor interaction);04611(Platelet activation);04926(Relaxin signaling pathway);04933(AGE-RAGE signaling pathway in diabetic complications);04974(Protein digestion and absorption);05146(Amoebiasis);05165(Human papillomavirus infection);05205(Proteoglycans in cancer)			collagen, type I, alpha 2 [Source:RGD Symbol;Acc:9452897]	protein_coding	8.6791	9.0666	5.26747	88.8699	24.4514	11.4892	0.000280417	0.0287252	0.184385	-2.43921	down	yes
ENSRNOG00000020573	Efna1	EFNA1	94268	ENSRNOT00000027920	GO:0000122(negative regulation of transcription by RNA polymerase II);GO:0001934(positive regulation of protein phosphorylation);GO:0003180(aortic valve morphogenesis);GO:0003183(mitral valve morphogenesis);GO:0003199(endocardial cushion to mesenchymal transition involved in heart valve formation);GO:0010719(negative regulation of epithelial to mesenchymal transition);GO:0014028(notochord formati…	04010(MAPK signaling pathway);04014(Ras signaling pathway);04015(Rap1 signaling pathway);04151(PI3K-Akt signaling pathway);04360(Axon guidance);05206(MicroRNAs in cancer)			ephrin A1 [Source:RGD Symbol;Acc:620388]	protein_coding	9.54769	7.95517	8.05421	5.63917	2.59918	2.9668	0.000281607	0.0287252	2.28083	1.18956	up	yes
ENSRNOG00000005574	Adamts8	ADAMTS8	300475	ENSRNOT00000007358	GO:0004222(metalloendopeptidase activity);GO:0005576(extracellular region);GO:0006508(proteolysis);GO:0008233(peptidase activity);GO:0008237(metallopeptidase activity);GO:0008270(zinc ion binding);GO:0030198(extracellular matrix organization);GO:0031012(extracellular matrix);GO:0062023(collagen-containing extracellular matrix)				ADAM metallopeptidase with thrombospondin type 1 motif, 8 [Source:RGD Symbol;Acc:1308511]	protein_coding	0.966699	0.974388	0.943743	0.496763	0.209757	0.190655	0.000280412	0.0287252	3.21546	1.68502	up	yes
ENSRNOG00000000187	Csf2rb	CSF2RB	171081	ENSRNOT00000000203	GO:0004896(cytokine receptor activity);GO:0005515(protein binding);GO:0016020(membrane);GO:0016021(integral component of membrane);GO:0019221(cytokine-mediated signaling pathway)	04060(Cytokine-cytokine receptor interaction);04210(Apoptosis);04630(JAK-STAT signaling pathway);05200(Pathways in cancer)			colony stimulating factor 2 receptor beta common subunit [Source:RGD Symbol;Acc:620189]	protein_coding	26.554	0.440131	9.67664	0.857243	0.936481	1.15	0.000285878	0.0290295	12.4573	3.63892	up	yes
ENSRNOG00000002820	LOC24906	LOC24906	24906	ENSRNOT00000080540;ENSRNOT00000003797	GO:0005576(extracellular region);GO:0046849(bone remodeling);GO:0046849(bone remodeling)				RoBo-1 [Source:RGD Symbol;Acc:3683]	protein_coding	0.095692	0.155741	0.266701	0	0	0	0.000292453	0.029564	1727.11	10.7541	up	yes
ENSRNOG00000057702	Insrr	INSRR	60663	ENSRNOT00000080693;ENSRNOT00000093009;ENSRNOT00000092753	GO:0000166(nucleotide binding);GO:0004672(protein kinase activity);GO:0004713(protein tyrosine kinase activity);GO:0004714(transmembrane receptor protein tyrosine kinase activity);GO:0005009(insulin-activated receptor activity);GO:0005515(protein binding);GO:0005524(ATP binding);GO:0005887(integral component of plasma membrane);GO:0005899(insulin receptor complex);GO:0006468(protein phosphorylati…	04810(Regulation of actin cytoskeleton);05215(Prostate cancer);05215(Prostate cancer)	K05086	EC:2.7.10.1	insulin receptor-related receptor [Source:RGD Symbol;Acc:67399]	protein_coding;retained_intron	0.160595	0.224939	0.012975	4.72917	0.762455	0.382739	0.000305989	0.0304157	0.0678386	-3.88175	down	yes
ENSRNOG00000042446	Ankrd63	ANKRD63	691770	ENSRNOT00000056450	GO:0005515(protein binding)				ankyrin repeat domain 63 [Source:RGD Symbol;Acc:1595953]	protein_coding	0.989342	0.426233	0.636178	0.359336	6.57694	18.6576	0.000303898	0.0304157	0.0801658	-3.64087	down	yes
ENSRNOG00000018405	Apoc4	APOC4	680551	ENSRNOT00000024832	GO:0003674(molecular_function);GO:0005575(cellular_component);GO:0005576(extracellular region);GO:0006869(lipid transport);GO:0008150(biological_process);GO:0010890(positive regulation of sequestering of triglyceride);GO:0034361(very-low-density lipoprotein particle);GO:0034364(high-density lipoprotein particle);GO:0070328(triglyceride homeostasis)				apolipoprotein C4 [Source:RGD Symbol;Acc:70959]	protein_coding	0	0	0	0.546421	0.75225	0.367273	0.000308302	0.0304174	0.000180078	-12.4391	down	yes
ENSRNOG00000010833	Mthfd2	MTHFD2	680308	ENSRNOT00000014603	GO:0000287(magnesium ion binding);GO:0003674(molecular_function);GO:0003824(catalytic activity);GO:0004477(methenyltetrahydrofolate cyclohydrolase activity);GO:0004487(methylenetetrahydrofolate dehydrogenase (NAD+) activity);GO:0004488(methylenetetrahydrofolate dehydrogenase (NADP+) activity);GO:0005575(cellular_component);GO:0005739(mitochondrion);GO:0006730(one-carbon metabolic process);GO:0008…	00670(One carbon pool by folate);01100(Metabolic pathways);01240(Biosynthesis of cofactors)	K13403	EC:1.5.1.15;EC:3.5.4.9	methylenetetrahydrofolate dehydrogenase (NADP+ dependent) 2, methenyltetrahydrofolate cyclohydrolase [Source:RGD Symbol;Acc:1311313]	protein_coding	10.8217	5.00637	5.72923	3.74055	1.81743	1.69844	0.000312517	0.0306308	2.97078	1.57084	up	yes
ENSRNOG00000009218	Prdm12	PRDM12	688699	ENSRNOT00000012234	GO:0000122(negative regulation of transcription by RNA polymerase II);GO:0005515(protein binding);GO:0005634(nucleus);GO:0005654(nucleoplasm);GO:0019233(sensory perception of pain);GO:0022008(neurogenesis);GO:0031175(neuron projection development);GO:0050965(detection of temperature stimulus involved in sensory perception of pain);GO:0051574(positive regulation of histone H3-K9 methylation);GO:19…				PR/SET domain 12 [Source:RGD Symbol;Acc:1586401]	protein_coding	0	0	0	1.64901	0	0.804283	0.000321238	0.0312141	0.000122285	-12.9975	down	yes
ENSRNOG00000061928	Myo1e	MYO1E	25484	ENSRNOT00000085727	GO:0001570(vasculogenesis);GO:0001701(in utero embryonic development);GO:0001822(kidney development);GO:0003094(glomerular filtration);GO:0003774(motor activity);GO:0005515(protein binding);GO:0005516(calmodulin binding);GO:0005524(ATP binding);GO:0005737(cytoplasm);GO:0005856(cytoskeleton);GO:0005903(brush border);GO:0005912(adherens junction);GO:0006807(nitrogen compound metabolic process);GO:0…				myosin IE [Source:RGD Symbol;Acc:3144]	protein_coding	12.7698	11.5827	8.82548	6.72264	5.10698	3.9019	0.000320756	0.0312141	2.10902	1.07657	up	yes
ENSRNOG00000050404	Pmepa1	PMEPA1	311676	ENSRNOT00000071853	GO:0000139(Golgi membrane);GO:0010008(endosome membrane);GO:0010991(negative regulation of SMAD protein complex assembly);GO:0030512(negative regulation of transforming growth factor beta receptor signaling pathway);GO:0031901(early endosome membrane);GO:0043231(intracellular membrane-bounded organelle);GO:0050699(WW domain binding);GO:0060394(negative regulation of pathway-restricted SMAD protei…				prostate transmembrane protein, androgen induced 1 [Source:RGD Symbol;Acc:1308255]	protein_coding	54.8537	11.7949	36.2769	7.76815	6.83317	11.5278	0.00032711	0.0315098	3.93911	1.97787	up	yes
ENSRNOG00000015160	Gem	GEM	297902,51053	ENSRNOT00000020826	GO:0000278(mitotic cell cycle);GO:0000287(magnesium ion binding);GO:0003924(GTPase activity);GO:0005525(GTP binding);GO:0007165(signal transduction);GO:0009898(cytoplasmic side of plasma membrane);GO:0016020(membrane);GO:0019003(GDP binding);GO:0030496(midbody);GO:0051233(spindle midzone);GO:0051276(chromosome organization);GO:0051310(metaphase plate congression);GO:0072686(mitotic spindle)				GTP binding protein overexpressed in skeletal muscle [Source:RGD Symbol;Acc:1307386]	protein_coding	23.418	1.95484	17.7032	2.8781	2.09543	1.17638	0.000328474	0.0315098	7.00433	2.80825	up	yes
ENSRNOG00000057404	Slc47a1	SLC47A1	360539	ENSRNOT00000086579	GO:0005886(plasma membrane);GO:0015179(L-amino acid transmembrane transporter activity);GO:0015297(antiporter activity);GO:0016020(membrane);GO:0016323(basolateral plasma membrane);GO:0016324(apical plasma membrane);GO:0042908(xenobiotic transport);GO:0042910(xenobiotic transmembrane transporter activity);GO:0055085(transmembrane transport);GO:0061459(L-arginine transmembrane transporter activity…				solute carrier family 47 member 1 [Source:RGD Symbol;Acc:1311123]	protein_coding	0.350651	0.246853	0.362297	10.468	0.198767	2.12147	0.00033426	0.0316606	0.0750536	-3.73594	down	yes
ENSRNOG00000025075	Relt	RELT	361615	ENSRNOT00000038408;ENSRNOT00000077661	GO:0005515(protein binding);GO:0005654(nucleoplasm);GO:0006915(apoptotic process);GO:0016020(membrane);GO:0016021(integral component of membrane);GO:0097186(amelogenesis);GO:0097186(amelogenesis)	04060(Cytokine-cytokine receptor interaction);04060(Cytokine-cytokine receptor interaction)			RELT, TNF receptor [Source:RGD Symbol;Acc:1305381]	protein_coding	4.99074	5.84459	6.92323	3.16444	0.763362	1.37586	0.000333966	0.0316606	3.34836	1.74345	up	yes
ENSRNOG00000010816	Kcnk15	KCNK15	156873	ENSRNOT00000014411	GO:0005267(potassium channel activity);GO:0016020(membrane);GO:0071805(potassium ion transmembrane transport)				potassium two pore domain channel subfamily K member 15 [Source:RGD Symbol;Acc:619733]	protein_coding	1.20964	7.34381	2.18424	0.304168	0.472883	0.808075	0.000333152	0.0316606	6.77403	2.76001	up	yes
ENSRNOG00000012886	Maff	MAFF	366960	ENSRNOT00000017181	GO:0000978(RNA polymerase II cis-regulatory region sequence-specific DNA binding);GO:0000981(DNA-binding transcription factor activity, RNA polymerase II-specific);GO:0001228(DNA-binding transcription activator activity, RNA polymerase II-specific);GO:0001701(in utero embryonic development);GO:0003677(DNA binding);GO:0003700(DNA-binding transcription factor activity);GO:0005634(nucleus);GO:000565…				MAF bZIP transcription factor F [Source:RGD Symbol;Acc:1309531]	protein_coding	21.5785	0.533456	24.418	1.53527	0.535143	1.78017	0.000338847	0.0319608	12.0838	3.59501	up	yes
ENSRNOG00000000488	Hmga1	HMGA1	117062	ENSRNOT00000000580	GO:0000785(chromatin);GO:0003677(DNA binding);GO:0005634(nucleus);GO:0006355(regulation of transcription, DNA-templated)				high mobility group AT-hook 1 [Source:RGD Symbol;Acc:628699]	protein_coding	171.003	74.2886	141.257	55.3776	55.3598	45.0552	0.000348507	0.032735	2.48117	1.31102	up	yes
ENSRNOG00000060635	AABR07052897.3	AABR07052897.3		ENSRNOT00000085939;ENSRNOT00000092216						lincRNA	58.6127	6.06481	57.9902	3.06014	5.85282	8.31251	0.00036009	0.0336826	7.1213	2.83214	up	yes
ENSRNOG00000014524	S1pr3	S1PR3	306792	ENSRNOT00000019473;ENSRNOT00000085581	GO:0003376(sphingosine-1-phosphate receptor signaling pathway);GO:0004930(G protein-coupled receptor activity);GO:0005178(integrin binding);GO:0005737(cytoplasm);GO:0005886(plasma membrane);GO:0006954(inflammatory response);GO:0007165(signal transduction);GO:0007186(G protein-coupled receptor signaling pathway);GO:0007189(adenylate cyclase-activating G protein-coupled receptor signaling pathway);…	04071(Sphingolipid signaling pathway);04080(Neuroactive ligand-receptor interaction);04080(Neuroactive ligand-receptor interaction)			sphingosine-1-phosphate receptor 3 [Source:RGD Symbol;Acc:1583843]	protein_coding	26.8643	3.10425	9.41891	2.5851	2.52807	2.111	0.000362829	0.0337986	5.45218	2.44683	up	yes
ENSRNOG00000049198	LOC102548682	LOC102548682	102548682	ENSRNOT00000074024	GO:0000228(nuclear chromosome);GO:0000786(nucleosome);GO:0003677(DNA binding);GO:0005634(nucleus);GO:0006334(nucleosome assembly);GO:0006335(DNA replication-dependent nucleosome assembly);GO:0006336(DNA replication-independent nucleosome assembly);GO:0019904(protein domain specific binding);GO:0032991(protein-containing complex);GO:0045653(negative regulation of megakaryocyte differentiation);GO:…	05034(Alcoholism);05202(Transcriptional misregulation in cancer);05322(Systemic lupus erythematosus)			histone H4-like [Source:RGD Symbol;Acc:7725170]	protein_coding	2.79393	1.30161	18.5212	1.04204	0.441162	0.248847	0.000366716	0.0340201	13.0578	3.70684	up	yes
ENSRNOG00000010835	Dmbx1	DMBX1	313512	ENSRNOT00000057055	GO:0000122(negative regulation of transcription by RNA polymerase II);GO:0000977(RNA polymerase II transcription regulatory region sequence-specific DNA binding);GO:0000981(DNA-binding transcription factor activity, RNA polymerase II-specific);GO:0001227(DNA-binding transcription repressor activity, RNA polymerase II-specific);GO:0003677(DNA binding);GO:0003700(DNA-binding transcription factor ac…				diencephalon/mesencephalon homeobox 1 [Source:RGD Symbol;Acc:1308265]	protein_coding	0.055371	0.100348	0.884729	0	0	0.015706	0.000370229	0.0340656	66.2453	6.04975	up	yes
ENSRNOG00000017801	Atf4	ATF4	79255	ENSRNOT00000065304;ENSRNOT00000092302	GO:0000122(negative regulation of transcription by RNA polymerase II);GO:0000976(transcription regulatory region sequence-specific DNA binding);GO:0000977(RNA polymerase II transcription regulatory region sequence-specific DNA binding);GO:0000978(RNA polymerase II cis-regulatory region sequence-specific DNA binding);GO:0000981(DNA-binding transcription factor activity, RNA polymerase II-specific)…	04010(MAPK signaling pathway);04022(cGMP-PKG signaling pathway);04137(Mitophagy - animal);04141(Protein processing in endoplasmic reticulum);04151(PI3K-Akt signaling pathway);04210(Apoptosis);04211(Longevity regulating pathway);04261(Adrenergic signaling in cardiomyocytes);04668(TNF signaling pathway);04720(Long-term potentiation);04722(Neurotrophin signaling pathway);04725(Cholinergic synapse);0…			activating transcription factor 4 [Source:RGD Symbol;Acc:621863]	protein_coding;retained_intron	226.864	82.5256	160.191	69.8024	52.4607	61.8822	0.000372589	0.0341434	2.55006	1.35053	up	yes
ENSRNOG00000012311	Slc35d3	SLC35D3	308717	ENSRNOT00000016400	GO:0005461(UDP-glucuronic acid transmembrane transporter activity);GO:0005462(UDP-N-acetylglucosamine transmembrane transporter activity);GO:0005463(UDP-N-acetylgalactosamine transmembrane transporter activity);GO:0005769(early endosome);GO:0005783(endoplasmic reticulum);GO:0005794(Golgi apparatus);GO:0015297(antiporter activity);GO:0015787(UDP-glucuronic acid transmembrane transport);GO:0015789(…				solute carrier family 35, member D3 [Source:RGD Symbol;Acc:1309428]	protein_coding	1.21589	1.45122	1.14007	3.19109	2.22742	6.3984	0.000377269	0.0344323	0.32218	-1.63406	down	yes
ENSRNOG00000017512	Aldh3b1	ALDH3B1	309147	ENSRNOT00000023789	GO:0004028(3-chloroallyl aldehyde dehydrogenase activity);GO:0004029(aldehyde dehydrogenase (NAD+) activity);GO:0004030(aldehyde dehydrogenase [NAD(P)+] activity);GO:0005737(cytoplasm);GO:0005829(cytosol);GO:0005886(plasma membrane);GO:0006068(ethanol catabolic process);GO:0006081(cellular aldehyde metabolic process);GO:0016020(membrane);GO:0016491(oxidoreductase activity);GO:0016620(oxidoreducta…	00010(Glycolysis / Gluconeogenesis);00340(Histidine metabolism);00350(Tyrosine metabolism);00360(Phenylalanine metabolism);00410(beta-Alanine metabolism);00980(Metabolism of xenobiotics by cytochrome P450);00982(Drug metabolism - cytochrome P450);01100(Metabolic pathways);05204(Chemical carcinogenesis)	K00129	EC:1.2.1.5	aldehyde dehydrogenase 3 family, member B1 [Source:RGD Symbol;Acc:1359546]	protein_coding	2.59058	1.29996	2.07434	3.88409	4.83182	4.6684	0.000379631	0.0344967	0.445662	-1.16598	down	yes
ENSRNOG00000015860	Gipr	GIPR	25024	ENSRNOT00000021456	GO:0002029(desensitization of G protein-coupled receptor signaling pathway);GO:0004888(transmembrane signaling receptor activity);GO:0004930(G protein-coupled receptor activity);GO:0005886(plasma membrane);GO:0007165(signal transduction);GO:0007166(cell surface receptor signaling pathway);GO:0007186(G protein-coupled receptor signaling pathway);GO:0007188(adenylate cyclase-modulating G protein-co…	04024(cAMP signaling pathway);04080(Neuroactive ligand-receptor interaction)			gastric inhibitory polypeptide receptor [Source:RGD Symbol;Acc:2689]	protein_coding	26.682	4.23379	33.4032	2.11903	2.55928	5.79741	0.000386803	0.0347399	6.13981	2.6182	up	yes
ENSRNOG00000002723	Sele	SELE	25544	ENSRNOT00000030677;ENSRNOT00000076757	GO:0002092(positive regulation of receptor internalization);GO:0004888(transmembrane signaling receptor activity);GO:0005615(extracellular space);GO:0005886(plasma membrane);GO:0005887(integral component of plasma membrane);GO:0005901(caveola);GO:0005905(clathrin-coated pit);GO:0007155(cell adhesion);GO:0007157(heterophilic cell-cell adhesion via plasma membrane cell adhesion molecules);GO:000715…	04514(Cell adhesion molecules);04668(TNF signaling pathway);04933(AGE-RAGE signaling pathway in diabetic complications);05143(African trypanosomiasis);05144(Malaria);05418(Fluid shear stress and atherosclerosis);05418(Fluid shear stress and atherosclerosis)			selectin E [Source:RGD Symbol;Acc:3654]	protein_coding	1.73873	0.299062	0.521805	0.097176	0.118369	0.168999	0.000389711	0.0348621	6.65618	2.7347	up	yes
ENSRNOG00000032708	RT1-Bb	RT1-BB	309622	ENSRNOT00000000525;ENSRNOT00000083231;ENSRNOT00000086283;ENSRNOT00000079126;ENSRNOT00000084246	GO:0002250(adaptive immune response);GO:0002344(B cell affinity maturation);GO:0002376(immune system process);GO:0002504(antigen processing and presentation of peptide or polysaccharide antigen via MHC class II);GO:0002579(positive regulation of antigen processing and presentation);GO:0002827(positive regulation of T-helper 1 type immune response);GO:0005769(early endosome);GO:0005771(multivesicu…	04145(Phagosome);04514(Cell adhesion molecules);04612(Antigen processing and presentation);04640(Hematopoietic cell lineage);04658(Th1 and Th2 cell differentiation);04659(Th17 cell differentiation);04672(Intestinal immune network for IgA production);04940(Type I diabetes mellitus);05140(Leishmaniasis);05145(Toxoplasmosis);05150(Staphylococcus aureus infection);05152(Tuberculosis);05164(Influenza …			RT1 class II, locus Bb [Source:RGD Symbol;Acc:3469]	protein_coding;retained_intron	0.0815868	0.00889385	0.00895195	0.939708	0.319969	0.119809	0.000404869	0.0357167	0.0720794	-3.79427	down	yes
ENSRNOG00000014424	RGD1563354	RGD1563354	311592	ENSRNOT00000019453					RIKEN cDNA D630003M21 gene [Source:MGI Symbol;Acc:MGI:3606579]	protein_coding	1.13589	0.918448	0.678441	2.43099	3.30328	1.60723	0.000407464	0.0357167	0.372236	-1.42571	down	yes
ENSRNOG00000037951	AABR07039210.1	AABR07039210.1		ENSRNOT00000076971;ENSRNOT00000057718;ENSRNOT00000076212;ENSRNOT00000076442						processed_transcript	2.00195	1.73244	2.91678	4.81288	3.63771	4.8927	0.000408771	0.0357167	0.498465	-1.00444	down	yes
ENSRNOG00000061946	AABR07039140.1	AABR07039140.1		ENSRNOT00000092484						antisense	0.796002	0.690588	0.795732	0	0	0	0.00040814	0.0357167	7607.74	12.8933	up	yes
ENSRNOG00000047446	Foxc2	FOXC2	171356	ENSRNOT00000072369	GO:0000122(negative regulation of transcription by RNA polymerase II);GO:0000976(transcription regulatory region sequence-specific DNA binding);GO:0000977(RNA polymerase II transcription regulatory region sequence-specific DNA binding);GO:0000978(RNA polymerase II cis-regulatory region sequence-specific DNA binding);GO:0000981(DNA-binding transcription factor activity, RNA polymerase II-specific)…				forkhead box C2 [Source:RGD Symbol;Acc:621703]	protein_coding	1.08641	0.265448	0.313902	6.85193	1.52884	1.72778	0.000422132	0.0367418	0.164787	-2.60133	down	yes
ENSRNOG00000004610	Lum	LUM	81682	ENSRNOT00000006109	GO:0005515(protein binding);GO:0005518(collagen binding);GO:0005583(fibrillar collagen trimer);GO:0007601(visual perception);GO:0030199(collagen fibril organization);GO:0031012(extracellular matrix);GO:0032914(positive regulation of transforming growth factor beta1 production);GO:0045944(positive regulation of transcription by RNA polymerase II);GO:0062023(collagen-containing extracellular matrix)	05205(Proteoglycans in cancer)			lumican [Source:RGD Symbol;Acc:620984]	protein_coding	2.77878	1.54613	0.76406	29.9519	4.9826	3.08386	0.00043631	0.0378298	0.133855	-2.90125	down	yes
ENSRNOG00000012891	Mdh1b	MDH1B	316444	ENSRNOT00000017207;ENSRNOT00000086391	GO:0003824(catalytic activity);GO:0005975(carbohydrate metabolic process);GO:0006099(tricarboxylic acid cycle);GO:0006107(oxaloacetate metabolic process);GO:0006108(malate metabolic process);GO:0006734(NADH metabolic process);GO:0016491(oxidoreductase activity);GO:0016615(malate dehydrogenase activity);GO:0016616(oxidoreductase activity, acting on the CH-OH group of donors, NAD or NADP as accepto…				malate dehydrogenase 1B [Source:RGD Symbol;Acc:1307874]	protein_coding	0.80412	0.676545	0.667151	1.32994	1.32502	1.67179	0.000444361	0.0383802	0.496404	-1.01041	down	yes
ENSRNOG00000024082	Gldn	GLDN	315675	ENSRNOT00000033900	GO:0005615(extracellular space);GO:0005886(plasma membrane);GO:0009986(cell surface);GO:0016020(membrane);GO:0016021(integral component of membrane);GO:0032528(microvillus organization);GO:0034113(heterotypic cell-cell adhesion);GO:0045162(clustering of voltage-gated sodium channels);GO:0086080(protein binding involved in heterotypic cell-cell adhesion)				gliomedin [Source:RGD Symbol;Acc:727879]	protein_coding	13.9169	0.379825	5.09534	0.943461	0.449935	0.512047	0.000452223	0.0389102	10.1772	3.34727	up	yes
ENSRNOG00000040242	Epm2a	EPM2A	114005	ENSRNOT00000061930	GO:0000045(autophagosome assembly);GO:0001558(regulation of cell growth);GO:0001932(regulation of protein phosphorylation);GO:0004373(glycogen (starch) synthase activity);GO:0004721(phosphoprotein phosphatase activity);GO:0004722(protein serine/threonine phosphatase activity);GO:0004725(protein tyrosine phosphatase activity);GO:0005634(nucleus);GO:0005654(nucleoplasm);GO:0005737(cytoplasm);GO:000…		K14165	EC:3.1.3.16;EC:3.1.3.48	EPM2A glucan phosphatase, laforin [Source:RGD Symbol;Acc:71047]	protein_coding	3.6676	2.70172	3.82689	6.03027	8.69169	7.3041	0.000456771	0.0390038	0.462916	-1.11118	down	yes
ENSRNOG00000000567	Unc5b	UNC5B	60630	ENSRNOT00000038537	GO:0005042(netrin receptor activity);GO:0005515(protein binding);GO:0007165(signal transduction);GO:0014068(positive regulation of phosphatidylinositol 3-kinase signaling);GO:0016021(integral component of membrane);GO:0033564(anterior/posterior axon guidance);GO:0038007(netrin-activated signaling pathway);GO:0043524(negative regulation of neuron apoptotic process);GO:2001240(negative regulation o…	04360(Axon guidance)			unc-5 netrin receptor B [Source:RGD Symbol;Acc:621756]	protein_coding	14.1973	22.0554	17.6008	11.1422	7.04931	6.86954	0.000455856	0.0390038	2.14889	1.10359	up	yes
ENSRNOG00000000529	Pim1	PIM1	24649	ENSRNOT00000000637	GO:0004672(protein kinase activity);GO:0004674(protein serine/threonine kinase activity);GO:0005524(ATP binding);GO:0005634(nucleus);GO:0005730(nucleolus);GO:0005737(cytoplasm);GO:0005829(cytosol);GO:0006468(protein phosphorylation);GO:0008134(transcription factor binding);GO:0022898(regulation of transmembrane transporter activity);GO:0030145(manganese ion binding);GO:0043024(ribosomal small sub…	04630(JAK-STAT signaling pathway);04933(AGE-RAGE signaling pathway in diabetic complications);05200(Pathways in cancer);05206(MicroRNAs in cancer);05221(Acute myeloid leukemia)	K04702	EC:2.7.11.1	Pim-1 proto-oncogene, serine/threonine kinase [Source:RGD Symbol;Acc:3330]	protein_coding	7.18516	2.39756	6.57482	1.74502	0.93088	1.94512	0.000466565	0.0396897	3.49654	1.80593	up	yes
ENSRNOG00000001589	Evx2	EVX2	288155	ENSRNOT00000002156	GO:0000981(DNA-binding transcription factor activity, RNA polymerase II-specific);GO:0003677(DNA binding);GO:0006355(regulation of transcription, DNA-templated);GO:1990837(sequence-specific double-stranded DNA binding)				even-skipped homeobox 2 [Source:RGD Symbol;Acc:1305594]	protein_coding	0	1.89642	1.09643	0	0	0	0.000469286	0.0397711	9976.15	13.2843	up	yes
ENSRNOG00000048924	Islr	ISLR	686539	ENSRNOT00000075476	GO:0005515(protein binding)				immunoglobulin superfamily containing leucine-rich repeat [Source:RGD Symbol;Acc:1596359]	protein_coding	7.04199	2.03925	1.46247	59.6084	10.9904	7.28633	0.000475853	0.0401766	0.135375	-2.88497	down	yes
ENSRNOG00000045683	LOC102553715	LOC102553715		ENSRNOT00000057880	GO:0001867(complement activation, lectin pathway);GO:0003823(antigen binding);GO:0005102(signaling receptor binding);GO:0005615(extracellular space);GO:0048251(elastic fiber assembly);GO:0062023(collagen-containing extracellular matrix);GO:0097367(carbohydrate derivative binding)				microfibril-associated glycoprotein 4-like [Source:RGD Symbol;Acc:7719175]	protein_coding	0.426023	0.999658	0.276505	9.44832	1.93406	1.5281	0.000481748	0.0402224	0.131845	-2.92308	down	yes
ENSRNOG00000033433	Csrnp1	CSRNP1	363165	ENSRNOT00000083004;ENSRNOT00000050543	GO:0000981(DNA-binding transcription factor activity, RNA polymerase II-specific);GO:0001228(DNA-binding transcription activator activity, RNA polymerase II-specific);GO:0003700(DNA-binding transcription factor activity);GO:0005634(nucleus);GO:0006355(regulation of transcription, DNA-templated);GO:0006357(regulation of transcription by RNA polymerase II);GO:0009791(post-embryonic development);GO:…				cysteine and serine rich nuclear protein 1 [Source:RGD Symbol;Acc:1305999]	protein_coding	18.1766	1.60453	19.1991	1.22848	1.73636	2.65178	0.000480296	0.0402224	6.94016	2.79497	up	yes
ENSRNOG00000029371	Fam71a	FAM71A	498311	ENSRNOT00000043672					family with sequence similarity 71, member A [Source:RGD Symbol;Acc:1561646]	protein_coding	0.13745	0.034642	0.424398	0	0	0	0.000480281	0.0402224	1988.3	10.9573	up	yes
ENSRNOG00000001704	Runx1	RUNX1	50662	ENSRNOT00000002313;ENSRNOT00000084134	GO:0003677(DNA binding);GO:0003700(DNA-binding transcription factor activity);GO:0005524(ATP binding);GO:0005634(nucleus);GO:0006355(regulation of transcription, DNA-templated);GO:0006355(regulation of transcription, DNA-templated)	04530(Tight junction);04659(Th17 cell differentiation);05200(Pathways in cancer);05202(Transcriptional misregulation in cancer);05220(Chronic myeloid leukemia);05221(Acute myeloid leukemia);05221(Acute myeloid leukemia)			RUNX family transcription factor 1 [Source:RGD Symbol;Acc:2283]	protein_coding	5.19927	1.1653	2.60862	0.618082	0.726287	0.823632	0.000488741	0.0406557	4.13892	2.04926	up	yes
ENSRNOG00000004712	Angptl1	ANGPTL1	679942	ENSRNOT00000079152;ENSRNOT00000065801	GO:0001525(angiogenesis);GO:0005102(signaling receptor binding);GO:0005615(extracellular space);GO:0007169(transmembrane receptor protein tyrosine kinase signaling pathway);GO:0062023(collagen-containing extracellular matrix);GO:0062023(collagen-containing extracellular matrix)				angiopoietin-like 1 [Source:RGD Symbol;Acc:1598128]	protein_coding	0.337298	0.0840793	0.135383	3.31262	0.51044	0.611328	0.00049096	0.0406901	0.125555	-2.9936	down	yes
ENSRNOG00000021225	Oxt	OXT	25504	ENSRNOT00000028829	GO:0005185(neurohypophyseal hormone activity);GO:0005576(extracellular region);GO:0005737(cytoplasm);GO:0120162(positive regulation of cold-induced thermogenesis)	04024(cAMP signaling pathway);04080(Neuroactive ligand-receptor interaction);04921(Oxytocin signaling pathway)			oxytocin/neurophysin I prepropeptide [Source:RGD Symbol;Acc:3238]	protein_coding	0.319703	0.888324	0.13863	278.462	0.418162	0.380681	0.00049806	0.0411273	0.00482222	-7.69609	down	yes
ENSRNOG00000003956	Arhgap6	ARHGAP6	100363276	ENSRNOT00000051655	GO:0005096(GTPase activator activity);GO:0005737(cytoplasm);GO:0005829(cytosol);GO:0007015(actin filament organization);GO:0007165(signal transduction);GO:0043087(regulation of GTPase activity);GO:0051497(negative regulation of stress fiber assembly);GO:0051895(negative regulation of focal adhesion assembly)				Rho GTPase activating protein 6 [Source:RGD Symbol;Acc:2323364]	protein_coding	7.48386	2.40181	2.75616	10.7926	17.1857	11.9411	0.000501416	0.0412534	0.316684	-1.65888	down	yes
ENSRNOG00000017783	Sfrp1	SFRP1	84402	ENSRNOT00000024128	GO:0001649(osteoblast differentiation);GO:0001657(ureteric bud development);GO:0001756(somitogenesis);GO:0001843(neural tube closure);GO:0002244(hematopoietic progenitor cell differentiation);GO:0004197(cysteine-type endopeptidase activity);GO:0005109(frizzled binding);GO:0005515(protein binding);GO:0005615(extracellular space);GO:0005829(cytosol);GO:0008201(heparin binding);GO:0008284(positive r…	04310(Wnt signaling pathway)			secreted frizzled-related protein 1 [Source:RGD Symbol;Acc:621074]	protein_coding	3.24605	0.708948	0.98036	13.7469	4.91085	4.29847	0.000525066	0.0428861	0.21499	-2.21766	down	yes
ENSRNOG00000009792	Zbbx	ZBBX	361964	ENSRNOT00000081423;ENSRNOT00000013111	GO:0003341(cilium movement);GO:0008270(zinc ion binding);GO:0031514(motile cilium);GO:0031514(motile cilium)				zinc finger, B-box domain containing [Source:RGD Symbol;Acc:1308632]	protein_coding	0.324063	0.0790369	0.205386	0.592242	0.868252	1.08554	0.000524762	0.0428861	0.238994	-2.06496	down	yes
ENSRNOG00000039415	Fchsd1	FCHSD1	307482	ENSRNOT00000026381	GO:0005515(protein binding);GO:0007274(neuromuscular synaptic transmission);GO:0008289(lipid binding);GO:0030833(regulation of actin filament polymerization);GO:0030838(positive regulation of actin filament polymerization);GO:0031594(neuromuscular junction);GO:0032437(cuticular plate);GO:0042995(cell projection);GO:0044803(multi-organism membrane organization);GO:0055037(recycling endosome)				FCH and double SH3 domains 1 [Source:RGD Symbol;Acc:1308240]	protein_coding	11.5301	9.44163	11.0682	7.68311	3.84867	3.88576	0.000531395	0.0432463	2.07815	1.0553	up	yes
ENSRNOG00000018715	Clec10a	CLEC10A	64195	ENSRNOT00000025308;ENSRNOT00000080323	GO:0016020(membrane);GO:0016021(integral component of membrane);GO:0030246(carbohydrate binding);GO:0030246(carbohydrate binding)				C-type lectin domain containing 10A [Source:RGD Symbol;Acc:621158]	protein_coding	1.48569	0.800511	0.412356	14.0819	2.27127	2.16369	0.000540268	0.0438103	0.145735	-2.77858	down	yes
ENSRNOG00000054561	Isg20	ISG20	293052	ENSRNOT00000085570	GO:0000175(3'-5'-exoribonuclease activity);GO:0000738(DNA catabolic process, exonucleolytic);GO:0003676(nucleic acid binding);GO:0004527(exonuclease activity);GO:0005634(nucleus);GO:0005730(nucleolus);GO:0005737(cytoplasm);GO:0006401(RNA catabolic process);GO:0008310(single-stranded DNA 3'-5' exodeoxyribonuclease activity);GO:0009615(response to virus);GO:0015030(Cajal body);GO:0016605(PML body);…		K12579	EC:3.1.13.1	interferon stimulated exonuclease gene 20 [Source:RGD Symbol;Acc:1306407]	protein_coding	3.13299	1.77155	3.99112	1.30484	0.516287	0.621823	0.000548454	0.0441564	3.64137	1.86448	up	yes
ENSRNOG00000020552	Fosl1	FOSL1	25445	ENSRNOT00000027891	GO:0000977(RNA polymerase II transcription regulatory region sequence-specific DNA binding);GO:0000978(RNA polymerase II cis-regulatory region sequence-specific DNA binding);GO:0000981(DNA-binding transcription factor activity, RNA polymerase II-specific);GO:0001228(DNA-binding transcription activator activity, RNA polymerase II-specific);GO:0001701(in utero embryonic development);GO:0003677(DNA …	04310(Wnt signaling pathway);04380(Osteoclast differentiation);04657(IL-17 signaling pathway);05166(Human T-cell leukemia virus 1 infection)			FOS like 1, AP-1 transcription factor subunit [Source:RGD Symbol;Acc:2627]	protein_coding	25.5401	0.861838	19.9841	1.57263	1.47331	2.1562	0.00054756	0.0441564	8.91673	3.15651	up	yes
ENSRNOG00000039191	Yjefn3	YJEFN3	498608	ENSRNOT00000065345					YjeF N-terminal domain containing 3 [Source:RGD Symbol;Acc:1563236]	protein_coding	0.970775	0.651469	1.11078	2.16925	5.25989	2.81149	0.000572812	0.0459534	0.266881	-1.90573	down	yes
ENSRNOG00000053805	Akain1	AKAIN1	100362606	ENSRNOT00000086943	GO:0005829(cytosol);GO:0008104(protein localization);GO:0031333(negative regulation of protein-containing complex assembly);GO:0051018(protein kinase A binding)				A-kinase anchor inhibitor 1 [Source:RGD Symbol;Acc:2324352]	protein_coding	1.46367	2.97524	1.80327	0.548551	0.815799	0.554838	0.000578402	0.0462373	3.25251	1.70155	up	yes
ENSRNOG00000009946	Ldlr	LDLR	300438	ENSRNOT00000013496	GO:0001540(amyloid-beta binding);GO:0002020(protease binding);GO:0005041(low-density lipoprotein particle receptor activity);GO:0005509(calcium ion binding);GO:0005515(protein binding);GO:0005764(lysosome);GO:0005768(endosome);GO:0005769(early endosome);GO:0005770(late endosome);GO:0005794(Golgi apparatus);GO:0005886(plasma membrane);GO:0005905(clathrin-coated pit);GO:0006629(lipid metabolic proc…	04144(Endocytosis);04913(Ovarian steroidogenesis);04925(Aldosterone synthesis and secretion);04927(Cortisol synthesis and secretion);04934(Cushing syndrome);04976(Bile secretion);04979(Cholesterol metabolism);05145(Toxoplasmosis);05160(Hepatitis C)			low density lipoprotein receptor [Source:RGD Symbol;Acc:2998]	protein_coding	24.6441	22.1711	25.1287	16.6511	6.36293	9.27905	0.000582734	0.046419	2.22785	1.15565	up	yes
ENSRNOG00000058192	AABR07062068.1	AABR07062068.1		ENSRNOT00000091238						lincRNA	0	0	0	0.229051	0.166611	0.302128	0.000585326	0.0464613	0.000429929	-11.1836	down	yes
ENSRNOG00000019598	Vegfa	VEGFA	83785	ENSRNOT00000026559;ENSRNOT00000026637;ENSRNOT00000042790;ENSRNOT00000044163;ENSRNOT00000083811;ENSRNOT00000085241	GO:0001525(angiogenesis);GO:0005576(extracellular region);GO:0007165(signal transduction);GO:0007275(multicellular organism development);GO:0008083(growth factor activity);GO:0008201(heparin binding);GO:0016020(membrane);GO:0030154(cell differentiation);GO:0051781(positive regulation of cell division);GO:0120162(positive regulation of cold-induced thermogenesis);GO:0120162(positive regulation of …	01521(EGFR tyrosine kinase inhibitor resistance);04010(MAPK signaling pathway);04014(Ras signaling pathway);04015(Rap1 signaling pathway);04020(Calcium signaling pathway);04066(HIF-1 signaling pathway);04151(PI3K-Akt signaling pathway);04370(VEGF signaling pathway);04510(Focal adhesion);04926(Relaxin signaling pathway);04933(AGE-RAGE signaling pathway in diabetic complications);05163(Human cytome…			vascular endothelial growth factor A [Source:RGD Symbol;Acc:619991]	protein_coding	53.9674	41.4433	69.2772	25.8162	29.4846	20.7055	0.000595471	0.0471007	2.16677	1.11554	up	yes
ENSRNOG00000026902	Lyve1	LYVE1	293186	ENSRNOT00000030474	GO:0004888(transmembrane signaling receptor activity);GO:0005540(hyaluronic acid binding);GO:0005886(plasma membrane);GO:0006027(glycosaminoglycan catabolic process);GO:0007155(cell adhesion);GO:0016020(membrane);GO:0016021(integral component of membrane);GO:0071944(cell periphery)				lymphatic vessel endothelial hyaluronan receptor 1 [Source:RGD Symbol;Acc:1310864]	protein_coding	1.47774	0.422696	0.636522	5.53293	2.31548	1.94419	0.000600197	0.0472804	0.259069	-1.94859	down	yes
ENSRNOG00000002425	Pctp	PCTP	29510	ENSRNOT00000003295	GO:0008289(lipid binding);GO:0008525(phosphatidylcholine transporter activity);GO:0015914(phospholipid transport);GO:0031210(phosphatidylcholine binding)				phosphatidylcholine transfer protein [Source:RGD Symbol;Acc:3276]	protein_coding	1.98299	2.13681	1.86424	1.12639	0.94951	0.910882	0.000601937	0.0472804	2.00351	1.00253	up	yes
ENSRNOG00000013090	Gadd45g	GADD45G	291005	ENSRNOT00000018252	GO:0000185(activation of MAPKKK activity);GO:0000186(activation of MAPKK activity);GO:0005634(nucleus);GO:0005737(cytoplasm);GO:0006469(negative regulation of protein kinase activity);GO:0006915(apoptotic process);GO:0007275(multicellular organism development);GO:0030154(cell differentiation);GO:0042802(identical protein binding);GO:0043065(positive regulation of apoptotic process);GO:0046330(pos…	04010(MAPK signaling pathway);04064(NF-kappa B signaling pathway);04068(FoxO signaling pathway);04110(Cell cycle);04115(p53 signaling pathway);04210(Apoptosis);04218(Cellular senescence);05169(Epstein-Barr virus infection);05200(Pathways in cancer);05202(Transcriptional misregulation in cancer);05210(Colorectal cancer);05212(Pancreatic cancer);05213(Endometrial cancer);05214(Glioma);05216(Thyroid…			growth arrest and DNA-damage-inducible, gamma [Source:RGD Symbol;Acc:1311796]	protein_coding	108.804	5.25958	55.3863	8.61594	6.3025	8.95892	0.000607433	0.0475464	7.09669	2.82715	up	yes
ENSRNOG00000028108	Cytl1	CYTL1	498392	ENSRNOT00000035427	GO:0002062(chondrocyte differentiation);GO:0045944(positive regulation of transcription by RNA polymerase II);GO:0048839(inner ear development);GO:0050650(chondroitin sulfate proteoglycan biosynthetic process);GO:0051091(positive regulation of DNA-binding transcription factor activity);GO:1990079(cartilage homeostasis)				cytokine like 1 [Source:RGD Symbol;Acc:1561846]	protein_coding	0.189646	0.89134	0.655477	16.3733	1.70396	1.1508	0.00061435	0.0477496	0.0903089	-3.46899	down	yes
ENSRNOG00000056219	Olr1	OLR1	140914	ENSRNOT00000086390	GO:0016020(membrane);GO:0016021(integral component of membrane)	03320(PPAR signaling pathway);04145(Phagosome)			oxidized low density lipoprotein receptor 1 [Source:RGD Symbol;Acc:620515]	protein_coding	3.66999	0.462085	1.18123	0.408883	0.285519	0.138521	0.000616384	0.0477496	6.37911	2.67336	up	yes
ENSRNOG00000004632	Pmch	PMCH	24659	ENSRNOT00000006174	GO:0005634(nucleus);GO:0007165(signal transduction);GO:0007268(chemical synaptic transmission);GO:0007631(feeding behavior);GO:0030354(melanin-concentrating hormone activity);GO:0045202(synapse)	04080(Neuroactive ligand-receptor interaction)			pro-melanin-concentrating hormone [Source:RGD Symbol;Acc:3358]	protein_coding	0.292988	0.12231	0.411046	100.542	0.334963	0.198466	0.000627564	0.047843	0.00817552	-6.93447	down	yes
ENSRNOG00000013887	Adra2b	ADRA2B	24174	ENSRNOT00000018584	GO:0000165(MAPK cascade);GO:0000187(activation of MAPK activity);GO:0001525(angiogenesis);GO:0003056(regulation of vascular associated smooth muscle contraction);GO:0004930(G protein-coupled receptor activity);GO:0004935(adrenergic receptor activity);GO:0004938(alpha2-adrenergic receptor activity);GO:0005515(protein binding);GO:0005829(cytosol);GO:0005886(plasma membrane);GO:0005887(integral comp…	04022(cGMP-PKG signaling pathway);04080(Neuroactive ligand-receptor interaction)			adrenoceptor alpha 2B [Source:RGD Symbol;Acc:2057]	protein_coding	0.055995	0.065342	0.100159	0.638113	0.123272	0.504502	0.000625347	0.047843	0.174973	-2.5148	down	yes
ENSRNOG00000020325	Calhm2	CALHM2	294019	ENSRNOT00000027526	GO:0005261(cation channel activity);GO:0005887(integral component of plasma membrane);GO:0006811(ion transport);GO:0016020(membrane);GO:0016021(integral component of membrane);GO:0034220(ion transmembrane transport);GO:0043065(positive regulation of apoptotic process);GO:0098655(cation transmembrane transport)				calcium homeostasis modulator family member 2 [Source:RGD Symbol;Acc:1308276]	protein_coding	1.89698	0.750083	0.758991	2.57323	3.61925	4.08208	0.000624929	0.047843	0.331503	-1.59291	down	yes
ENSRNOG00000021400	Magee2	MAGEE2	302392	ENSRNOT00000037575					MAGE family member E2 [Source:RGD Symbol;Acc:1564872]	protein_coding	0.435172	0.652272	0.650206	1.85302	1.372	1.16694	0.000621454	0.047843	0.395643	-1.33773	down	yes
ENSRNOG00000005424	Odc1	ODC1	24609	ENSRNOT00000079185;ENSRNOT00000007259	GO:0001822(kidney development);GO:0003824(catalytic activity);GO:0004586(ornithine decarboxylase activity);GO:0005737(cytoplasm);GO:0005829(cytosol);GO:0006595(polyamine metabolic process);GO:0006596(polyamine biosynthetic process);GO:0008284(positive regulation of cell population proliferation);GO:0009446(putrescine biosynthetic process);GO:0009615(response to virus);GO:0016829(lyase activity);G…	00330(Arginine and proline metabolism);00480(Glutathione metabolism);01100(Metabolic pathways);01100(Metabolic pathways)	K01581	EC:4.1.1.17	ornithine decarboxylase 1 [Source:RGD Symbol;Acc:3227]	protein_coding	45.8031	18.1684	28.2987	15.8454	10.505	12.5834	0.000628201	0.047843	2.36992	1.24484	up	yes
ENSRNOG00000016037	Mafb	MAFB	54264	ENSRNOT00000021452	GO:0000978(RNA polymerase II cis-regulatory region sequence-specific DNA binding);GO:0001228(DNA-binding transcription activator activity, RNA polymerase II-specific);GO:0003677(DNA binding);GO:0003700(DNA-binding transcription factor activity);GO:0005634(nucleus);GO:0005667(transcription regulator complex);GO:0006355(regulation of transcription, DNA-templated);GO:0006357(regulation of transcript…	04928(Parathyroid hormone synthesis, secretion and action)			MAF bZIP transcription factor B [Source:RGD Symbol;Acc:2982]	protein_coding	6.55102	3.69126	5.15227	2.29894	2.5634	1.71698	0.00063183	0.0479574	2.33984	1.22641	up	yes
ENSRNOG00000005615	Gadd45a	GADD45A	25112	ENSRNOT00000007698	GO:0000122(negative regulation of transcription by RNA polymerase II);GO:0000185(activation of MAPKKK activity);GO:0005634(nucleus);GO:0005737(cytoplasm);GO:0006469(negative regulation of protein kinase activity);GO:0007098(centrosome cycle);GO:0016525(negative regulation of angiogenesis);GO:0016607(nuclear speck);GO:0019900(kinase binding);GO:0033140(negative regulation of peptidyl-serine phosph…	04010(MAPK signaling pathway);04064(NF-kappa B signaling pathway);04068(FoxO signaling pathway);04110(Cell cycle);04115(p53 signaling pathway);04210(Apoptosis);04218(Cellular senescence);05169(Epstein-Barr virus infection);05200(Pathways in cancer);05202(Transcriptional misregulation in cancer);05210(Colorectal cancer);05212(Pancreatic cancer);05213(Endometrial cancer);05214(Glioma);05216(Thyroid…			growth arrest and DNA-damage-inducible, alpha [Source:RGD Symbol;Acc:2654]	protein_coding	34.3195	9.63803	32.3506	8.6653	4.04407	9.02959	0.000644099	0.0483997	3.5102	1.81155	up	yes
ENSRNOG00000018371	Tubb6	TUBB6	307351	ENSRNOT00000024947	GO:0000166(nucleotide binding);GO:0000226(microtubule cytoskeleton organization);GO:0000278(mitotic cell cycle);GO:0003924(GTPase activity);GO:0005200(structural constituent of cytoskeleton);GO:0005525(GTP binding);GO:0005737(cytoplasm);GO:0005856(cytoskeleton);GO:0005874(microtubule);GO:0007017(microtubule-based process)	04145(Phagosome);04540(Gap junction);05010(Alzheimer disease);05012(Parkinson disease);05014(Amyotrophic lateral sclerosis);05016(Huntington disease);05020(Prion disease);05022(Pathways of neurodegeneration - multiple diseases);05132(Salmonella infection)			tubulin, beta 6 class V [Source:RGD Symbol;Acc:1305887]	protein_coding	139.567	4.14735	50.2647	12.1455	4.73179	4.98632	0.000643615	0.0483997	8.87224	3.1493	up	yes
ENSRNOG00000010253	Cd163	CD163	312701	ENSRNOT00000084588;ENSRNOT00000068407	GO:0005044(scavenger receptor activity);GO:0005886(plasma membrane);GO:0006897(endocytosis);GO:0009897(external side of plasma membrane);GO:0016020(membrane);GO:0016021(integral component of membrane);GO:0016021(integral component of membrane)				CD163 molecule [Source:RGD Symbol;Acc:1310382]	protein_coding	1.30191	0.666832	0.476859	5.85523	1.95489	1.68449	0.000659486	0.0493913	0.257577	-1.95692	down	yes
ENSRNOG00000021840	Cped1	CPED1	500046	ENSRNOT00000038566	GO:0005783(endoplasmic reticulum)				cadherin-like and PC-esterase domain containing 1 [Source:RGD Symbol;Acc:1563491]	protein_coding	0.799887	0.629312	0.295963	8.66517	1.38461	1.06677	0.000678462	0.0504771	0.155189	-2.6879	down	yes
ENSRNOG00000012369	Fam174b	FAM174B	681398	ENSRNOT00000016481;ENSRNOT00000076098	GO:0005794(Golgi apparatus);GO:0005886(plasma membrane);GO:0007030(Golgi organization);GO:0007030(Golgi organization)				family with sequence similarity 174, member B [Source:RGD Symbol;Acc:1596692]	protein_coding	2.61536	1.63132	2.57585	8.32828	3.86967	4.20534	0.000691563	0.0511536	0.415924	-1.26561	down	yes
ENSRNOG00000013670	Pax3	PAX3	114502	ENSRNOT00000018652	GO:0000122(negative regulation of transcription by RNA polymerase II);GO:0000978(RNA polymerase II cis-regulatory region sequence-specific DNA binding);GO:0000981(DNA-binding transcription factor activity, RNA polymerase II-specific);GO:0001224(RNA polymerase II transcription coregulator binding);GO:0001755(neural crest cell migration);GO:0001843(neural tube closure);GO:0003677(DNA binding);GO:00…	05202(Transcriptional misregulation in cancer)			paired box 3 [Source:RGD Symbol;Acc:620431]	protein_coding	0	0.81496	0.537709	0	0	0	0.000692092	0.0511536	4508.9	12.1386	up	yes
ENSRNOG00000012302	Gucy1a1	GUCY1A1	497757	ENSRNOT00000017190	GO:0000166(nucleotide binding);GO:0004383(guanylate cyclase activity);GO:0005525(GTP binding);GO:0005737(cytoplasm);GO:0005829(cytosol);GO:0006182(cGMP biosynthetic process);GO:0008074(guanylate cyclase complex, soluble);GO:0008217(regulation of blood pressure);GO:0009190(cyclic nucleotide biosynthetic process);GO:0010750(positive regulation of nitric oxide mediated signal transduction);GO:001682…	00230(Purine metabolism);01100(Metabolic pathways);04022(cGMP-PKG signaling pathway);04270(Vascular smooth muscle contraction);04540(Gap junction);04611(Platelet activation);04713(Circadian entrainment);04730(Long-term depression);04921(Oxytocin signaling pathway);04924(Renin secretion);04970(Salivary secretion)	K12318	EC:4.6.1.2	guanylate cyclase 1 soluble subunit alpha 1 [Source:RGD Symbol;Acc:68436]	protein_coding	1.89604	5.6398	4.77175	8.30066	13.755	28.1967	0.000695582	0.0512435	0.244916	-2.02964	down	yes
ENSRNOG00000029756	P2ry13	P2RY13	310444	ENSRNOT00000051027	GO:0004930(G protein-coupled receptor activity);GO:0005783(endoplasmic reticulum);GO:0007186(G protein-coupled receptor signaling pathway);GO:0007194(negative regulation of adenylate cyclase activity);GO:0016021(integral component of membrane);GO:0045028(G protein-coupled purinergic nucleotide receptor activity);GO:0071407(cellular response to organic cyclic compound)	04080(Neuroactive ligand-receptor interaction)			purinergic receptor P2Y13 [Source:RGD Symbol;Acc:1302941]	protein_coding	0.483363	1.54853	0.993219	4.1836	9.05424	2.26829	0.000710885	0.0520308	0.195091	-2.35778	down	yes
ENSRNOG00000060187	AABR07053516.2	AABR07053516.2		ENSRNOT00000077223						lincRNA	0	2.15124	2.78059	0	0	0	0.000714198	0.0521041	16439.4	14.0049	up	yes
ENSRNOG00000028545	AC141959.1	AC141959.1		ENSRNOT00000039631	GO:0005634(nucleus);GO:0005737(cytoplasm);GO:0030018(Z disc);GO:0030659(cytoplasmic vesicle membrane);GO:0043034(costamere);GO:0043484(regulation of RNA splicing)					protein_coding	0.904816	2.51047	0.531915	0.471717	0.225431	0.181011	0.000730045	0.0529177	4.49485	2.16827	up	yes
ENSRNOG00000062141	Slc18a3	SLC18A3	60422	ENSRNOT00000092751	GO:0016020(membrane);GO:0016021(integral component of membrane);GO:0022857(transmembrane transporter activity);GO:0055085(transmembrane transport)	04721(Synaptic vesicle cycle);04725(Cholinergic synapse)			solute carrier family 18 member A3 [Source:RGD Symbol;Acc:62072]	protein_coding	3.45342	6.48425	1.05789	0.372006	0.546615	1.05959	0.000728375	0.0529177	5.55834	2.47465	up	yes
ENSRNOG00000005580	Itgb4	ITGB4	25724	ENSRNOT00000065339;ENSRNOT00000086747	GO:0001664(G protein-coupled receptor binding);GO:0005515(protein binding);GO:0005604(basement membrane);GO:0005730(nucleolus);GO:0005886(plasma membrane);GO:0006914(autophagy);GO:0007154(cell communication);GO:0007155(cell adhesion);GO:0007160(cell-matrix adhesion);GO:0007229(integrin-mediated signaling pathway);GO:0008305(integrin complex);GO:0009611(response to wounding);GO:0009925(basal plasm…	04151(PI3K-Akt signaling pathway);04510(Focal adhesion);04512(ECM-receptor interaction);04810(Regulation of actin cytoskeleton);05165(Human papillomavirus infection);05410(Hypertrophic cardiomyopathy);05412(Arrhythmogenic right ventricular cardiomyopathy);05414(Dilated cardiomyopathy);05414(Dilated cardiomyopathy)			integrin subunit beta 4 [Source:RGD Symbol;Acc:2928]	protein_coding	1.1122	1.11831	0.273575	10.0255	2.22201	2.00659	0.000734102	0.0530412	0.175675	-2.50902	down	yes
ENSRNOG00000047890	Lrrc23	LRRC23	312707	ENSRNOT00000071593	GO:0005515(protein binding);GO:0005829(cytosol)				leucine rich repeat containing 23 [Source:RGD Symbol;Acc:1304779]	protein_coding	4.34915	2.53047	4.5152	9.35408	7.77774	6.27174	0.000739377	0.0532517	0.486884	-1.03835	down	yes
ENSRNOG00000030530	Gzmm	GZMM	29252	ENSRNOT00000011086	GO:0001913(T cell mediated cytotoxicity);GO:0004175(endopeptidase activity);GO:0004252(serine-type endopeptidase activity);GO:0006508(proteolysis);GO:0008219(cell death);GO:0008233(peptidase activity);GO:0008236(serine-type peptidase activity);GO:0016787(hydrolase activity)				granzyme M [Source:RGD Symbol;Acc:620022]	protein_coding	0.575827	0	0.586409	10.6137	5.50183	1.34448	0.000752029	0.0539904	0.0665655	-3.90908	down	yes
ENSRNOG00000014061	Dusp5	DUSP5	171109	ENSRNOT00000018889	GO:0000188(inactivation of MAPK activity);GO:0004721(phosphoprotein phosphatase activity);GO:0004722(protein serine/threonine phosphatase activity);GO:0004725(protein tyrosine phosphatase activity);GO:0005634(nucleus);GO:0006470(protein dephosphorylation);GO:0008138(protein tyrosine/serine/threonine phosphatase activity);GO:0016311(dephosphorylation);GO:0016787(hydrolase activity);GO:0016791(phos…	04010(MAPK signaling pathway)	K04459	EC:3.1.3.16;EC:3.1.3.48	dual specificity phosphatase 5 [Source:RGD Symbol;Acc:620854]	protein_coding	10.7839	0.617646	12.7713	0.357544	1.22165	1.01913	0.000761623	0.0545056	9.30326	3.21774	up	yes
ENSRNOG00000011521	Filip1	FILIP1	246776	ENSRNOT00000081437;ENSRNOT00000015365;ENSRNOT00000087874	GO:0005730(nucleolus);GO:0005886(plasma membrane);GO:0015629(actin cytoskeleton);GO:0015629(actin cytoskeleton)				filamin A interacting protein 1 [Source:RGD Symbol;Acc:628597]	protein_coding	1.02221	1.70279	0.96087	1.98984	3.69823	9.20891	0.000787413	0.0560631	0.247424	-2.01494	down	yes
ENSRNOG00000054031	LOC102549726	LOC102549726	102549726	ENSRNOT00000087471;ENSRNOT00000077098;ENSRNOT00000081704					uncharacterized LOC102549726 [Source:RGD Symbol;Acc:7707260]	lincRNA	23.7028	12.413	14.4912	9.29256	7.9006	6.90439	0.000788361	0.0560631	2.10009	1.07045	up	yes
ENSRNOG00000010208	Timp1	TIMP1	116510	ENSRNOT00000013745	GO:0002248(connective tissue replacement involved in inflammatory response wound healing);GO:0005125(cytokine activity);GO:0005515(protein binding);GO:0005604(basement membrane);GO:0005615(extracellular space);GO:0008191(metalloendopeptidase inhibitor activity);GO:0008270(zinc ion binding);GO:0008284(positive regulation of cell population proliferation);GO:0010951(negative regulation of endopepti…	04066(HIF-1 signaling pathway)			TIMP metallopeptidase inhibitor 1 [Source:RGD Symbol;Acc:621675]	protein_coding	577.286	4.05829	99.0582	12.2608	4.70174	5.99658	0.000793173	0.056228	29.6354	4.88925	up	yes
ENSRNOG00000004109	Zfpm2	ZFPM2	314930	ENSRNOT00000029419	GO:0000122(negative regulation of transcription by RNA polymerase II);GO:0001085(RNA polymerase II transcription factor binding);GO:0001570(vasculogenesis);GO:0001701(in utero embryonic development);GO:0003148(outflow tract septum morphogenesis);GO:0003221(right ventricular cardiac muscle tissue morphogenesis);GO:0003677(DNA binding);GO:0003713(transcription coactivator activity);GO:0003714(trans…				zinc finger protein, multitype 2 [Source:RGD Symbol;Acc:1306021]	protein_coding	2.67794	6.33508	3.79427	2.0101	1.09571	1.56662	0.000801872	0.0566665	2.74104	1.45472	up	yes
ENSRNOG00000014171	Tnfsf13	TNFSF13	287437	ENSRNOT00000090762;ENSRNOT00000056903	GO:0002636(positive regulation of germinal center formation);GO:0003674(molecular_function);GO:0005125(cytokine activity);GO:0005164(tumor necrosis factor receptor binding);GO:0005515(protein binding);GO:0005575(cellular_component);GO:0005615(extracellular space);GO:0005737(cytoplasm);GO:0006955(immune response);GO:0007165(signal transduction);GO:0008150(biological_process);GO:0008284(positive re…	04060(Cytokine-cytokine receptor interaction);04672(Intestinal immune network for IgA production);05323(Rheumatoid arthritis);05323(Rheumatoid arthritis)			TNF superfamily member 13 [Source:RGD Symbol;Acc:1305871]	protein_coding	2.81989	4.2304	4.55267	9.8664	15.3721	6.85741	0.000818599	0.0574881	0.361509	-1.4679	down	yes
ENSRNOG00000028043	Cxcl3	CXCL3	171551	ENSRNOT00000034090;ENSRNOT00000078746	GO:0005125(cytokine activity);GO:0005576(extracellular region);GO:0005615(extracellular space);GO:0006935(chemotaxis);GO:0006952(defense response);GO:0006954(inflammatory response);GO:0006955(immune response);GO:0007204(positive regulation of cytosolic calcium ion concentration);GO:0008009(chemokine activity);GO:0030593(neutrophil chemotaxis);GO:0032496(response to lipopolysaccharide);GO:0045236(…	04060(Cytokine-cytokine receptor interaction);04061(Viral protein interaction with cytokine and cytokine receptor);04062(Chemokine signaling pathway);04064(NF-kappa B signaling pathway);04621(NOD-like receptor signaling pathway);04657(IL-17 signaling pathway);04668(TNF signaling pathway);05134(Legionellosis);05146(Amoebiasis);05167(Kaposi sarcoma-associated herpesvirus infection);05323(Rheumatoid…			chemokine (C-X-C motif) ligand 3 [Source:RGD Symbol;Acc:621812]	protein_coding	1.9078	0	0.380138	0	0	0	0.000816358	0.0574881	7626.45	12.8968	up	yes
ENSRNOG00000005569	Phospho1	PHOSPHO1	287644	ENSRNOT00000007352	GO:0001958(endochondral ossification);GO:0016311(dephosphorylation);GO:0016462(pyrophosphatase activity);GO:0016791(phosphatase activity);GO:0031012(extracellular matrix);GO:0035630(bone mineralization involved in bone maturation);GO:0046872(metal ion binding);GO:0065010(extracellular membrane-bounded organelle)	00564(Glycerophospholipid metabolism);01100(Metabolic pathways)	K06124	EC:3.1.3.75	phosphoethanolamine/phosphocholine phosphatase 1 [Source:RGD Symbol;Acc:1306182]	protein_coding	20.8121	14.4697	23.7054	4.21999	7.55756	9.58005	0.000827343	0.0579217	2.76188	1.46565	up	yes
ENSRNOG00000010183	Gask1b	GASK1B	310540	ENSRNOT00000088686	GO:0000139(Golgi membrane);GO:0005794(Golgi apparatus);GO:0016020(membrane);GO:0016021(integral component of membrane)				golgi associated kinase 1B [Source:RGD Symbol;Acc:735075]	protein_coding	2.9125	2.3921	1.69559	4.60515	3.71633	6.46183	0.000845661	0.0584211	0.473519	-1.07851	down	yes
ENSRNOG00000002610	Carhsp1	CARHSP1	260416	ENSRNOT00000003514	GO:0000177(cytoplasmic exosome (RNase complex));GO:0000932(P-body);GO:0003676(nucleic acid binding);GO:0003723(RNA binding);GO:0003730(mRNA 3'-UTR binding);GO:0005737(cytoplasm);GO:0005829(cytosol);GO:0043186(P granule);GO:0043488(regulation of mRNA stability)				calcium regulated heat stable protein 1 [Source:RGD Symbol;Acc:708415]	protein_coding	36.8375	28.5673	22.4822	19.3985	9.95933	14.5018	0.000839059	0.0584211	2.00383	1.00276	up	yes
ENSRNOG00000005037	Kif18a	KIF18A	362186	ENSRNOT00000006689;ENSRNOT00000085176	GO:0000070(mitotic sister chromatid segregation);GO:0000166(nucleotide binding);GO:0000776(kinetochore);GO:0001726(ruffle);GO:0003674(molecular_function);GO:0003774(motor activity);GO:0003777(microtubule motor activity);GO:0003779(actin binding);GO:0005524(ATP binding);GO:0005575(cellular_component);GO:0005634(nucleus);GO:0005737(cytoplasm);GO:0005828(kinetochore microtubule);GO:0005871(kinesin c…				kinesin family member 18A [Source:RGD Symbol;Acc:1561740]	protein_coding	1.39205	0.115178	0.375614	0.0965963	0.0428273	0.0714231	0.000847434	0.0584211	8.92989	3.15864	up	yes
ENSRNOG00000024028	Sprr1a	SPRR1A	499660	ENSRNOT00000012174	GO:0005737(cytoplasm);GO:0018149(peptide cross-linking);GO:0071944(cell periphery)				small proline-rich protein 1A [Source:RGD Symbol;Acc:1593163]	protein_coding	26.5441	1.21522	23.1005	0	0.094521	0.64822	0.000842851	0.0584211	68.4759	6.09752	up	yes
ENSRNOG00000003738	Ush2a	USH2A	289369	ENSRNOT00000004992	GO:0001917(photoreceptor inner segment);GO:0002141(stereocilia ankle link);GO:0002142(stereocilia ankle link complex);GO:0005515(protein binding);GO:0005518(collagen binding);GO:0005604(basement membrane);GO:0005737(cytoplasm);GO:0007605(sensory perception of sound);GO:0016324(apical plasma membrane);GO:0017022(myosin binding);GO:0032391(photoreceptor connecting cilium);GO:0032421(stereocilium bu…				usherin [Source:RGD Symbol;Acc:628777]	protein_coding	0.136697	0.202866	0.076541	0.414899	1.39978	0.291651	0.000853956	0.0586912	0.197549	-2.33971	down	yes
ENSRNOG00000033162	Chia	CHIA	113901	ENSRNOT00000086321	GO:0001878(response to yeast);GO:0004553(hydrolase activity, hydrolyzing O-glycosyl compounds);GO:0004568(chitinase activity);GO:0005576(extracellular region);GO:0005737(cytoplasm);GO:0005975(carbohydrate metabolic process);GO:0006032(chitin catabolic process);GO:0008061(chitin binding);GO:0008152(metabolic process);GO:0016787(hydrolase activity);GO:0016798(hydrolase activity, acting on glycosyl …	00520(Amino sugar and nucleotide sugar metabolism);01100(Metabolic pathways)	K01183	EC:3.2.1.14	chitinase, acidic [Source:RGD Symbol;Acc:1303058]	protein_coding	0	0	0	0.080501	0.120931	0.210867	0.000866562	0.0591967	0.000727627	-10.4245	down	yes
ENSRNOG00000021916	Slc16a12	SLC16A12	309525	ENSRNOT00000030024	GO:0005308(creatine transmembrane transporter activity);GO:0005886(plasma membrane);GO:0005887(integral component of plasma membrane);GO:0015881(creatine transmembrane transport);GO:0016323(basolateral plasma membrane);GO:0022857(transmembrane transporter activity);GO:0055085(transmembrane transport)				solute carrier family 16, member 12 [Source:RGD Symbol;Acc:1311468]	protein_coding	1.35417	1.7174	0.585449	12.5399	4.12625	1.8993	0.000891241	0.0600125	0.19698	-2.34388	down	yes
ENSRNOG00000005286	Coch	COCH	362735	ENSRNOT00000007365	GO:0003674(molecular_function);GO:0005518(collagen binding);GO:0005575(cellular_component);GO:0005576(extracellular region);GO:0007605(sensory perception of sound);GO:0008150(biological_process);GO:0008360(regulation of cell shape);GO:0031012(extracellular matrix);GO:0042742(defense response to bacterium);GO:0045089(positive regulation of innate immune response);GO:0062023(collagen-containing ext…				cochlin [Source:RGD Symbol;Acc:1308536]	protein_coding	23.9891	8.41354	7.96988	110.626	45.8416	19.801	0.000891816	0.0600125	0.22904	-2.12633	down	yes
ENSRNOG00000017136	Syt17	SYT17	192189	ENSRNOT00000078825;ENSRNOT00000092435;ENSRNOT00000092246	GO:0005802(trans-Golgi network);GO:0006887(exocytosis);GO:0016020(membrane);GO:1903861(positive regulation of dendrite extension);GO:1903861(positive regulation of dendrite extension)				synaptotagmin 17 [Source:RGD Symbol;Acc:708576]	protein_coding	6.65315	2.06638	4.97046	7.23013	16.0635	26.7859	0.000891306	0.0600125	0.273365	-1.8711	down	yes
ENSRNOG00000017912	Atp2a3	ATP2A3	25391	ENSRNOT00000064840;ENSRNOT00000065181	GO:0000166(nucleotide binding);GO:0005388(calcium transmembrane transporter activity, phosphorylative mechanism);GO:0005524(ATP binding);GO:0005783(endoplasmic reticulum);GO:0005789(endoplasmic reticulum membrane);GO:0006811(ion transport);GO:0006816(calcium ion transport);GO:0006874(cellular calcium ion homeostasis);GO:0006919(activation of cysteine-type endopeptidase activity involved in apopto…	04020(Calcium signaling pathway);04022(cGMP-PKG signaling pathway);04024(cAMP signaling pathway);04260(Cardiac muscle contraction);04261(Adrenergic signaling in cardiomyocytes);04919(Thyroid hormone signaling pathway);04972(Pancreatic secretion);05010(Alzheimer disease);05017(Spinocerebellar ataxia);05022(Pathways of neurodegeneration - multiple diseases);05410(Hypertrophic cardiomyopathy);05412(…	K05853	EC:7.2.2.10	ATPase sarcoplasmic/endoplasmic reticulum Ca2+ transporting 3 [Source:RGD Symbol;Acc:2175]	protein_coding	0.726314	0.700321	0.915537	5.03207	2.15085	1.0777	0.000884055	0.0600125	0.283535	-1.8184	down	yes
ENSRNOG00000004500	Myc	MYC	24577	ENSRNOT00000006188;ENSRNOT00000092876;ENSRNOT00000092908	GO:0003700(DNA-binding transcription factor activity);GO:0005654(nucleoplasm);GO:0006355(regulation of transcription, DNA-templated);GO:0046983(protein dimerization activity);GO:0046983(protein dimerization activity)	04010(MAPK signaling pathway);04012(ErbB signaling pathway);04110(Cell cycle);04151(PI3K-Akt signaling pathway);04218(Cellular senescence);04310(Wnt signaling pathway);04350(TGF-beta signaling pathway);04390(Hippo signaling pathway);04550(Signaling pathways regulating pluripotency of stem cells);04630(JAK-STAT signaling pathway);04919(Thyroid hormone signaling pathway);05132(Salmonella infection)…			MYC proto-oncogene, bHLH transcription factor [Source:RGD Symbol;Acc:3130]	protein_coding;retained_intron	20.9529	1.41192	8.10936	2.07402	1.24834	1.68767	0.000888846	0.0600125	6.08264	2.6047	up	yes
ENSRNOG00000003553	Efemp1	EFEMP1	305604	ENSRNOT00000004764	GO:0005006(epidermal growth factor-activated receptor activity);GO:0005154(epidermal growth factor receptor binding);GO:0005509(calcium ion binding);GO:0005615(extracellular space);GO:0006355(regulation of transcription, DNA-templated);GO:0007173(epidermal growth factor receptor signaling pathway);GO:0018108(peptidyl-tyrosine phosphorylation);GO:0032331(negative regulation of chondrocyte differen…				EGF containing fibulin extracellular matrix protein 1 [Source:RGD Symbol;Acc:1308528]	protein_coding	3.86244	3.04576	1.09398	17.7628	5.08181	7.87374	0.000937035	0.0620167	0.260502	-1.94064	down	yes
ENSRNOG00000007060	Plin2	PLIN2	298199	ENSRNOT00000009749	GO:0003674(molecular_function);GO:0005634(nucleus);GO:0005737(cytoplasm);GO:0005811(lipid droplet);GO:0005829(cytosol);GO:0005886(plasma membrane);GO:0010890(positive regulation of sequestering of triglyceride);GO:0014070(response to organic cyclic compound);GO:0015909(long-chain fatty acid transport);GO:0019915(lipid storage);GO:0042493(response to drug)	03320(PPAR signaling pathway)			perilipin 2 [Source:RGD Symbol;Acc:728889]	protein_coding	70.9336	7.08516	28.1637	11.0492	4.01008	2.61319	0.000938105	0.0620167	6.00835	2.58697	up	yes
ENSRNOG00000020441	Wnk4	WNK4	287715	ENSRNOT00000076366;ENSRNOT00000078931;ENSRNOT00000027770	GO:0004672(protein kinase activity);GO:0004674(protein serine/threonine kinase activity);GO:0005524(ATP binding);GO:0005737(cytoplasm);GO:0005923(bicellular tight junction);GO:0006468(protein phosphorylation);GO:0006811(ion transport);GO:0006821(chloride transport);GO:0008104(protein localization);GO:0019869(chloride channel inhibitor activity);GO:0050794(regulation of cellular process);GO:005080…		K08867	EC:2.7.11.1	WNK lysine deficient protein kinase 4 [Source:RGD Symbol;Acc:631401]	nonsense_mediated_decay;protein_coding	1.75324	3.05601	2.32327	8.4994	3.40251	6.5347	0.000943719	0.0622054	0.386867	-1.37009	down	yes
ENSRNOG00000024688	Erfe	ERFE	681056	ENSRNOT00000051810	GO:0005179(hormone activity);GO:0005515(protein binding);GO:0005576(extracellular region);GO:0005615(extracellular space);GO:0006879(cellular iron ion homeostasis);GO:0019217(regulation of fatty acid metabolic process);GO:2000193(positive regulation of fatty acid transport)				erythroferrone [Source:RGD Symbol;Acc:1584688]	protein_coding	8.94868	0.082041	1.05075	0.181147	0	0	0.000949557	0.0624078	55.6535	5.7984	up	yes
ENSRNOG00000025001	Pcolce	PCOLCE	29569	ENSRNOT00000080775;ENSRNOT00000001894	GO:0005515(protein binding);GO:0005518(collagen binding);GO:0005576(extracellular region);GO:0005615(extracellular space);GO:0008201(heparin binding);GO:0010952(positive regulation of peptidase activity);GO:0016504(peptidase activator activity);GO:0016504(peptidase activator activity)				procollagen C-endopeptidase enhancer [Source:RGD Symbol;Acc:3270]	protein_coding	2.08791	2.45095	1.34351	19.1695	6.66731	2.47879	0.000953884	0.0625073	0.207742	-2.26713	down	yes
ENSRNOG00000013526	Rassf4	RASSF4	362423	ENSRNOT00000018101	GO:0007165(signal transduction)	04392(Hippo signaling pathway - multiple species)			Ras association domain family member 4 [Source:RGD Symbol;Acc:1307785]	protein_coding	8.82827	17.6732	9.15942	6.45641	2.96459	2.41382	0.000956617	0.0625073	3.01321	1.5913	up	yes
ENSRNOG00000006025	Lamb3	LAMB3	305078	ENSRNOT00000008440	GO:0005201(extracellular matrix structural constituent);GO:0005575(cellular_component);GO:0005604(basement membrane);GO:0005610(laminin-5 complex);GO:0008150(biological_process);GO:0009887(animal organ morphogenesis);GO:0009888(tissue development);GO:0016477(cell migration);GO:0034446(substrate adhesion-dependent cell spreading);GO:0035987(endodermal cell differentiation);GO:0043256(laminin compl…	04151(PI3K-Akt signaling pathway);04510(Focal adhesion);04512(ECM-receptor interaction);05145(Toxoplasmosis);05146(Amoebiasis);05165(Human papillomavirus infection);05200(Pathways in cancer);05222(Small cell lung cancer)			laminin subunit beta 3 [Source:RGD Symbol;Acc:1562668]	protein_coding	1.61561	1.57272	1.33834	0.573597	0.105883	0.526026	0.000963313	0.0627629	3.75499	1.90881	up	yes
ENSRNOG00000018752	Clcf1	CLCF1	365395	ENSRNOT00000025342	GO:0005102(signaling receptor binding);GO:0005125(cytokine activity);GO:0005127(ciliary neurotrophic factor receptor binding);GO:0005576(extracellular region);GO:0008284(positive regulation of cell population proliferation);GO:0042531(positive regulation of tyrosine phosphorylation of STAT protein);GO:0043524(negative regulation of neuron apoptotic process);GO:0097058(CRLF-CLCF1 complex);GO:00970…	04060(Cytokine-cytokine receptor interaction)			cardiotrophin-like cytokine factor 1 [Source:RGD Symbol;Acc:1303171]	protein_coding	14.7212	0.038081	7.92014	0.590518	0.101789	0.551653	0.000967731	0.0628691	18.2317	4.18837	up	yes
ENSRNOG00000016294	Cd4	CD4	24932	ENSRNOT00000021915	GO:0001934(positive regulation of protein phosphorylation);GO:0002250(adaptive immune response);GO:0002376(immune system process);GO:0005102(signaling receptor binding);GO:0005788(endoplasmic reticulum lumen);GO:0005789(endoplasmic reticulum membrane);GO:0005886(plasma membrane);GO:0005887(integral component of plasma membrane);GO:0006948(induction by virus of host cell-cell fusion);GO:0006955(im…	04060(Cytokine-cytokine receptor interaction);04514(Cell adhesion molecules);04612(Antigen processing and presentation);04640(Hematopoietic cell lineage);04658(Th1 and Th2 cell differentiation);04659(Th17 cell differentiation);04660(T cell receptor signaling pathway);05135(Yersinia infection);05166(Human T-cell leukemia virus 1 infection);05170(Human immunodeficiency virus 1 infection);05235(PD-L…			Cd4 molecule [Source:RGD Symbol;Acc:2306]	protein_coding	2.34484	2.27399	1.61372	10.8288	4.02079	3.66475	0.000974687	0.0629421	0.336634	-1.57075	down	yes
ENSRNOG00000032429	Tmprss9	TMPRSS9	314636	ENSRNOT00000049221;ENSRNOT00000066037	GO:0004252(serine-type endopeptidase activity);GO:0005515(protein binding);GO:0005887(integral component of plasma membrane);GO:0006508(proteolysis);GO:0008233(peptidase activity);GO:0008236(serine-type peptidase activity);GO:0016020(membrane);GO:0016787(hydrolase activity);GO:0016787(hydrolase activity)				transmembrane serine protease 9 [Source:RGD Symbol;Acc:1309581]	protein_coding	1.50274	1.2223	1.79217	0.951123	0.5531	0.71059	0.000975769	0.0629421	2.03955	1.02825	up	yes
ENSRNOG00000048389	Fgf18	FGF18	29369	ENSRNOT00000072297	GO:0001503(ossification);GO:0001525(angiogenesis);GO:0001934(positive regulation of protein phosphorylation);GO:0001957(intramembranous ossification);GO:0001958(endochondral ossification);GO:0002063(chondrocyte development);GO:0005104(fibroblast growth factor receptor binding);GO:0005105(type 1 fibroblast growth factor receptor binding);GO:0005111(type 2 fibroblast growth factor receptor binding)…				fibroblast growth factor 18 [Source:RGD Symbol;Acc:2608]	protein_coding	4.67131	3.36448	2.53197	1.34655	1.22512	1.27717	0.000977799	0.0629421	2.7457	1.45717	up	yes
ENSRNOG00000057803	LOC100909439	LOC100909439		ENSRNOT00000085943	GO:0000151(ubiquitin ligase complex);GO:0005515(protein binding);GO:0006511(ubiquitin-dependent protein catabolic process);GO:0016567(protein ubiquitination);GO:0035556(intracellular signal transduction)				ankyrin repeat and SOCS box protein 2-like [Source:RGD Symbol;Acc:6503583]	protein_coding	0.341637	0.286181	0.427662	1.47006	1.47853	0.85741	0.00101377	0.0647409	0.27732	-1.85038	down	yes
ENSRNOG00000028041	Tnnt1	TNNT1	171409	ENSRNOT00000058843;ENSRNOT00000034957	GO:0003009(skeletal muscle contraction);GO:0005523(tropomyosin binding);GO:0005861(troponin complex);GO:0006937(regulation of muscle contraction);GO:0014883(transition between fast and slow fiber);GO:0045932(negative regulation of muscle contraction);GO:0045932(negative regulation of muscle contraction)				troponin T1, slow skeletal type [Source:RGD Symbol;Acc:621852]	protein_coding	0.450716	0.681994	0.800438	3.2799	1.50856	1.59203	0.00102958	0.0655648	0.302978	-1.72272	down	yes
ENSRNOG00000061968	AABR07064878.1	AABR07064878.1		ENSRNOT00000092515						lincRNA	1.11354	0.616124	0.846275	2.457	1.62196	1.51722	0.00103808	0.0659197	0.460303	-1.11934	down	yes
ENSRNOG00000025415	Mettl11b	METTL11B		ENSRNOT00000076404;ENSRNOT00000039581	GO:0006480(N-terminal protein amino acid methylation);GO:0008168(methyltransferase activity);GO:0008168(methyltransferase activity)		K19579	EC:2.1.1.299	methyltransferase like 11B [Source:RGD Symbol;Acc:1564106]	protein_coding	0.457371	0.0404459	0.502992	0.414725	5.02243	4.12649	0.00105006	0.0664927	0.104647	-3.25639	down	yes
ENSRNOG00000022392	Hspb8	HSPB8	113906	ENSRNOT00000039275	GO:0005634(nucleus);GO:0005654(nucleoplasm);GO:0005737(cytoplasm);GO:0005829(cytosol);GO:0016604(nuclear body);GO:0034620(cellular response to unfolded protein);GO:0042802(identical protein binding);GO:0042803(protein homodimerization activity);GO:0101031(chaperone complex);GO:1905337(positive regulation of aggrephagy)				heat shock protein family B (small) member 8 [Source:RGD Symbol;Acc:71003]	protein_coding	66.2854	21.9552	31.7808	19.584	12.1437	12.5323	0.00105891	0.0668656	2.71173	1.43922	up	yes
ENSRNOG00000053185	AABR07006889.1	AABR07006889.1		ENSRNOT00000084817						lincRNA	0.855109	0.712637	0.822157	1.8804	1.14433	1.86008	0.00111467	0.0698912	0.489251	-1.03135	down	yes
ENSRNOG00000000123	Rnf19b	RNF19B	313806	ENSRNOT00000089457	GO:0000151(ubiquitin ligase complex);GO:0000209(protein polyubiquitination);GO:0004842(ubiquitin-protein transferase activity);GO:0005737(cytoplasm);GO:0005783(endoplasmic reticulum);GO:0005829(cytosol);GO:0006511(ubiquitin-dependent protein catabolic process);GO:0016020(membrane);GO:0016021(integral component of membrane);GO:0016567(protein ubiquitination);GO:0016740(transferase activity);GO:003…		K11973	EC:2.3.2.31	ring finger protein 19B [Source:RGD Symbol;Acc:1305470]	protein_coding	36.9041	15.1169	49.3777	13.0443	9.68987	13.8862	0.00111613	0.0698912	2.76891	1.46932	up	yes
ENSRNOG00000006828	Baz1a	BAZ1A	314126	ENSRNOT00000009080	GO:0000228(nuclear chromosome);GO:0003674(molecular_function);GO:0005515(protein binding);GO:0005575(cellular_component);GO:0005634(nucleus);GO:0006261(DNA-dependent DNA replication);GO:0006338(chromatin remodeling);GO:0008150(biological_process);GO:0008623(CHRAC);GO:0046872(metal ion binding)				bromodomain adjacent to zinc finger domain, 1A [Source:RGD Symbol;Acc:1306199]	protein_coding	5.81095	1.92173	4.55085	1.76728	0.812371	1.62277	0.00112625	0.07033	2.92296	1.54743	up	yes
ENSRNOG00000033235	Relb	RELB	100360982	ENSRNOT00000040060;ENSRNOT00000057802;ENSRNOT00000067049;ENSRNOT00000052387;ENSRNOT00000073352	GO:0000785(chromatin);GO:0000978(RNA polymerase II cis-regulatory region sequence-specific DNA binding);GO:0000981(DNA-binding transcription factor activity, RNA polymerase II-specific);GO:0003677(DNA binding);GO:0003700(DNA-binding transcription factor activity);GO:0005634(nucleus);GO:0005654(nucleoplasm);GO:0005737(cytoplasm);GO:0005813(centrosome);GO:0005829(cytosol);GO:0006355(regulation of t…	04010(MAPK signaling pathway);04064(NF-kappa B signaling pathway);04380(Osteoclast differentiation);04625(C-type lectin receptor signaling pathway);05166(Human T-cell leukemia virus 1 infection);05169(Epstein-Barr virus infection);05169(Epstein-Barr virus infection)			RELB proto-oncogene, NF-kB subunit [Source:RGD Symbol;Acc:2321078]	protein_coding	5.51979	1.51875	2.89255	1.36831	0.645597	0.947221	0.00113349	0.0705866	3.35382	1.7458	up	yes
ENSRNOG00000007281	Flnc	FLNC	362332	ENSRNOT00000027237;ENSRNOT00000088149	GO:0003779(actin binding);GO:0005515(protein binding);GO:0005737(cytoplasm);GO:0005829(cytosol);GO:0005856(cytoskeleton);GO:0005886(plasma membrane);GO:0008092(cytoskeletal protein binding);GO:0016020(membrane);GO:0016528(sarcoplasm);GO:0030018(Z disc);GO:0030506(ankyrin binding);GO:0042383(sarcolemma);GO:0043034(costamere);GO:0048747(muscle fiber development);GO:0048747(muscle fiber development)	04010(MAPK signaling pathway);04510(Focal adhesion);05132(Salmonella infection);05205(Proteoglycans in cancer);05205(Proteoglycans in cancer)			filamin C [Source:RGD Symbol;Acc:1308807]	protein_coding	37.0805	3.18098	26.562	6.98351	2.43798	1.85501	0.00115082	0.0714681	5.92591	2.56704	up	yes
ENSRNOG00000028187	Sp9	SP9	366078	ENSRNOT00000030460	GO:0030326(embryonic limb morphogenesis);GO:1990837(sequence-specific double-stranded DNA binding)				Sp9 transcription factor [Source:RGD Symbol;Acc:1559457]	protein_coding	0.595578	0.309402	0.193258	0.862807	1.27336	3.02937	0.00115626	0.0716085	0.212609	-2.23373	down	yes
ENSRNOG00000018748	Slc16a11	SLC16A11	287450	ENSRNOT00000025372	GO:0005789(endoplasmic reticulum membrane);GO:0005886(plasma membrane);GO:0005887(integral component of plasma membrane);GO:0006629(lipid metabolic process);GO:0008028(monocarboxylic acid transmembrane transporter activity);GO:0015718(monocarboxylic acid transport);GO:0016020(membrane);GO:0016021(integral component of membrane);GO:0022857(transmembrane transporter activity);GO:0050833(pyruvate tr…				solute carrier family 16, member 11 [Source:RGD Symbol;Acc:1311125]	protein_coding	6.48329	5.13178	4.56546	48.2302	11.7768	7.65252	0.00116573	0.0719376	0.239147	-2.06403	down	yes
ENSRNOG00000003120	Prelp	PRELP	84400	ENSRNOT00000079116;ENSRNOT00000076610;ENSRNOT00000004241	GO:0005201(extracellular matrix structural constituent);GO:0005515(protein binding);GO:0007569(cell aging);GO:0062023(collagen-containing extracellular matrix);GO:0062023(collagen-containing extracellular matrix)				proline and arginine rich end leucine rich repeat protein [Source:RGD Symbol;Acc:620226]	protein_coding	10.9335	3.70391	2.7541	30.7429	18.7518	11.3943	0.00116795	0.0719376	0.285626	-1.8078	down	yes
ENSRNOG00000023257	Adamts9	ADAMTS9	312566	ENSRNOT00000057045	GO:0003179(heart valve morphogenesis);GO:0003229(ventricular cardiac muscle tissue development);GO:0004175(endopeptidase activity);GO:0004222(metalloendopeptidase activity);GO:0005576(extracellular region);GO:0005615(extracellular space);GO:0005783(endoplasmic reticulum);GO:0006508(proteolysis);GO:0007229(integrin-mediated signaling pathway);GO:0008233(peptidase activity);GO:0008237(metallopeptid…				ADAM metallopeptidase with thrombospondin type 1 motif, 9 [Source:RGD Symbol;Acc:1306889]	protein_coding	17.7469	0.662423	7.01822	1.59159	0.80928	1.17856	0.0011787	0.0724015	7.10381	2.82859	up	yes
ENSRNOG00000013902	P2ry12	P2RY12	64803	ENSRNOT00000018600	GO:0001609(G protein-coupled adenosine receptor activity);GO:0001621(G protein-coupled ADP receptor activity);GO:0004930(G protein-coupled receptor activity);GO:0005886(plasma membrane);GO:0006930(substrate-dependent cell migration, cell extension);GO:0007186(G protein-coupled receptor signaling pathway);GO:0007188(adenylate cyclase-modulating G protein-coupled receptor signaling pathway);GO:0007…	04611(Platelet activation)			purinergic receptor P2Y12 [Source:RGD Symbol;Acc:621681]	protein_coding	2.40354	7.62183	3.18411	19.1234	29.0314	8.04348	0.00119293	0.0730764	0.235051	-2.08895	down	yes
ENSRNOG00000018086	Slc22a8	SLC22A8	83500	ENSRNOT00000024488	GO:0005452(inorganic anion exchanger activity);GO:0006811(ion transport);GO:0015698(inorganic anion transport);GO:0016020(membrane);GO:0016021(integral component of membrane);GO:0016323(basolateral plasma membrane);GO:0016324(apical plasma membrane);GO:0022857(transmembrane transporter activity);GO:0055085(transmembrane transport)	04976(Bile secretion)			solute carrier family 22 member 8 [Source:RGD Symbol;Acc:632286]	protein_coding	0.957426	8.46329	3.46692	56.497	21.2099	9.57497	0.00119867	0.0732293	0.147655	-2.7597	down	yes
ENSRNOG00000003171	Mpz	MPZ	24564	ENSRNOT00000004279	GO:0005886(plasma membrane);GO:0005887(integral component of plasma membrane);GO:0016020(membrane);GO:0042552(myelination);GO:0043209(myelin sheath);GO:0098742(cell-cell adhesion via plasma-membrane adhesion molecules);GO:0098743(cell aggregation)	04514(Cell adhesion molecules)			myelin protein zero [Source:RGD Symbol;Acc:3109]	protein_coding	0.293165	0.587321	0.455192	22.6641	0.118137	1.30107	0.00121135	0.0734355	0.0554608	-4.17239	down	yes
ENSRNOG00000030101	Traip	TRAIP	367167	ENSRNOT00000052289	GO:0004842(ubiquitin-protein transferase activity);GO:0005654(nucleoplasm);GO:0005730(nucleolus);GO:0006974(cellular response to DNA damage stimulus);GO:0007165(signal transduction);GO:0010804(negative regulation of tumor necrosis factor-mediated signaling pathway);GO:0016567(protein ubiquitination);GO:0031297(replication fork processing);GO:0032088(negative regulation of NF-kappaB transcription …		K11985	EC:2.3.2.27	TRAF-interacting protein [Source:RGD Symbol;Acc:1309761]	protein_coding	0.994111	0.518496	0.929327	1.2652	2.60988	4.55203	0.00121182	0.0734355	0.289771	-1.78701	down	yes
ENSRNOG00000032737	F7	F7	260320	ENSRNOT00000037806	GO:0001666(response to hypoxia);GO:0002690(positive regulation of leukocyte chemotaxis);GO:0004175(endopeptidase activity);GO:0004252(serine-type endopeptidase activity);GO:0005102(signaling receptor binding);GO:0005509(calcium ion binding);GO:0005576(extracellular region);GO:0005615(extracellular space);GO:0006508(proteolysis);GO:0007596(blood coagulation);GO:0007599(hemostasis);GO:0007623(circa…	04610(Complement and coagulation cascades)	K01320	EC:3.4.21.21	coagulation factor VII [Source:RGD Symbol;Acc:628678]	protein_coding	1.27557	0	0.283862	0	0	0	0.00121179	0.0734355	5198.1	12.3438	up	yes
ENSRNOG00000058938	Camkv	CAMKV	79011	ENSRNOT00000090239	GO:0004672(protein kinase activity);GO:0005524(ATP binding);GO:0006468(protein phosphorylation);GO:0098978(glutamatergic synapse);GO:0099159(regulation of modification of postsynaptic structure)				CaM kinase-like vesicle-associated [Source:RGD Symbol;Acc:621488]	protein_coding	43.6174	24.1385	44.7543	47.938	139.541	149.488	0.00123165	0.0738435	0.333891	-1.58255	down	yes
ENSRNOG00000005348	Pamr1	PAMR1	311252	ENSRNOT00000064282	GO:0004252(serine-type endopeptidase activity);GO:0005509(calcium ion binding);GO:0006508(proteolysis)				peptidase domain containing associated with muscle regeneration 1 [Source:RGD Symbol;Acc:1308745]	protein_coding	4.08106	7.71727	5.71805	12.8089	22.4608	11.7635	0.00122966	0.0738435	0.372426	-1.42498	down	yes
ENSRNOG00000043113	Fam43b	FAM43B	313650	ENSRNOT00000068065					family with sequence similarity 43, member B [Source:RGD Symbol;Acc:1560959]	protein_coding	15.9459	10.633	23.3974	7.21607	7.07959	7.6086	0.00122635	0.0738435	2.28158	1.19003	up	yes
ENSRNOG00000059903	Thbs3	THBS3	681309	ENSRNOT00000087934	GO:0003417(growth plate cartilage development);GO:0005509(calcium ion binding);GO:0005576(extracellular region);GO:0007155(cell adhesion);GO:0008201(heparin binding);GO:0043931(ossification involved in bone maturation);GO:0048471(perinuclear region of cytoplasm);GO:0060346(bone trabecula formation)	04145(Phagosome);04151(PI3K-Akt signaling pathway);04510(Focal adhesion);04512(ECM-receptor interaction);05144(Malaria);05165(Human papillomavirus infection)			thrombospondin 3 [Source:RGD Symbol;Acc:1596780]	protein_coding	1.25317	1.57042	1.02641	5.06746	2.27346	2.31668	0.00124941	0.0747097	0.39865	-1.32681	down	yes
ENSRNOG00000019050	Ifit1	IFIT1	56824	ENSRNOT00000025770	GO:0003723(RNA binding);GO:0005515(protein binding);GO:0005737(cytoplasm);GO:0005829(cytosol);GO:0009615(response to virus);GO:0009617(response to bacterium);GO:0035457(cellular response to interferon-alpha);GO:0035458(cellular response to interferon-beta);GO:0051607(defense response to virus)	05160(Hepatitis C)			interferon-induced protein with tetratricopeptide repeats 1 [Source:RGD Symbol;Acc:620599]	protein_coding	0.848756	6.65905	2.09951	0.069201	0	0.465972	0.00125788	0.0750172	17.9518	4.16606	up	yes
ENSRNOG00000017589	Gnat1	GNAT1	363143	ENSRNOT00000023791	GO:0001580(detection of chemical stimulus involved in sensory perception of bitter taste);GO:0001664(G protein-coupled receptor binding);GO:0001750(photoreceptor outer segment);GO:0001917(photoreceptor inner segment);GO:0001973(G protein-coupled adenosine receptor signaling pathway);GO:0003924(GTPase activity);GO:0005515(protein binding);GO:0005525(GTP binding);GO:0005737(cytoplasm);GO:0005834(he…	04744(Phototransduction)			G protein subunit alpha transducin 1 [Source:RGD Symbol;Acc:1304683]	protein_coding	0.330768	0.907585	0.694628	0.187479	0.138098	0.14581	0.00128506	0.0764356	4.10062	2.03584	up	yes
ENSRNOG00000008015	Fos	FOS	314322	ENSRNOT00000010712	GO:0000976(transcription regulatory region sequence-specific DNA binding);GO:0000978(RNA polymerase II cis-regulatory region sequence-specific DNA binding);GO:0000979(RNA polymerase II core promoter sequence-specific DNA binding);GO:0000981(DNA-binding transcription factor activity, RNA polymerase II-specific);GO:0001102(RNA polymerase II activating transcription factor binding);GO:0001228(DNA-bi…	01522(Endocrine resistance);04010(MAPK signaling pathway);04024(cAMP signaling pathway);04210(Apoptosis);04380(Osteoclast differentiation);04620(Toll-like receptor signaling pathway);04657(IL-17 signaling pathway);04658(Th1 and Th2 cell differentiation);04659(Th17 cell differentiation);04660(T cell receptor signaling pathway);04662(B cell receptor signaling pathway);04668(TNF signaling pathway);0…			Fos proto-oncogene, AP-1 transcription factor subunit [Source:RGD Symbol;Acc:2626]	protein_coding	48.9871	10.7825	73.6085	15.5369	7.61322	9.57667	0.00129236	0.0766673	4.07551	2.02698	up	yes
ENSRNOG00000037898	LOC100912028	LOC100912028	100912028	ENSRNOT00000034210		04740(Olfactory transduction)			olfactory receptor 19-like [Source:RGD Symbol;Acc:6489505]	pseudogene	0.040923	0	0.125362	0.521901	1.26856	0.437611	0.00130325	0.076909	0.074632	-3.74406	down	yes
ENSRNOG00000012436	Adh6	ADH6	310903	ENSRNOT00000085067;ENSRNOT00000083682;ENSRNOT00000036993	GO:0001523(retinoid metabolic process);GO:0003674(molecular_function);GO:0004022(alcohol dehydrogenase (NAD+) activity);GO:0004024(alcohol dehydrogenase activity, zinc-dependent);GO:0004745(retinol dehydrogenase activity);GO:0005575(cellular_component);GO:0005737(cytoplasm);GO:0005739(mitochondrion);GO:0005829(cytosol);GO:0006068(ethanol catabolic process);GO:0006069(ethanol oxidation);GO:0008150…	00010(Glycolysis / Gluconeogenesis);00071(Fatty acid degradation);00350(Tyrosine metabolism);00830(Retinol metabolism);00980(Metabolism of xenobiotics by cytochrome P450);00982(Drug metabolism - cytochrome P450);01100(Metabolic pathways);05204(Chemical carcinogenesis);05204(Chemical carcinogenesis)	K13951;K13952	EC:1.1.1.1	alcohol dehydrogenase 6 (class V) [Source:RGD Symbol;Acc:1306313]	protein_coding	0.201367	0.140228	0.0149548	2.65224	0.42333	0.40327	0.00130175	0.076909	0.102491	-3.28643	down	yes
ENSRNOG00000004682	Parpbp	PARPBP	100310874	ENSRNOT00000065899;ENSRNOT00000006249	GO:0000785(chromatin);GO:0003677(DNA binding);GO:0005634(nucleus);GO:0005654(nucleoplasm);GO:0005737(cytoplasm);GO:0006281(DNA repair);GO:0006974(cellular response to DNA damage stimulus);GO:2000042(negative regulation of double-strand break repair via homologous recombination);GO:2000042(negative regulation of double-strand break repair via homologous recombination)				PARP1 binding protein [Source:RGD Symbol;Acc:2314264]	protein_coding	0.00425	0.081857	0.060338	18.6364	0.074913	0.047505	0.00131383	0.0773307	0.00780673	-7.00107	down	yes
ENSRNOG00000018434	Stab1	STAB1	100363145	ENSRNOT00000025394	GO:0005041(low-density lipoprotein particle receptor activity);GO:0005044(scavenger receptor activity);GO:0005509(calcium ion binding);GO:0005540(hyaluronic acid binding);GO:0005887(integral component of plasma membrane);GO:0007155(cell adhesion);GO:0007267(cell-cell signaling);GO:0016525(negative regulation of angiogenesis);GO:0030169(low-density lipoprotein particle binding);GO:0042742(defense …				stabilin 1 [Source:RGD Symbol;Acc:2324745]	protein_coding	1.46193	1.35018	0.809522	7.65164	2.20579	2.17671	0.00137852	0.0807168	0.300946	-1.73242	down	yes
ENSRNOG00000058434	Cfap99	CFAP99	305453	ENSRNOT00000078252					cilia and flagella associated protein 99 [Source:RGD Symbol;Acc:1564567]	protein_coding	0.504223	0.541002	0.827183	2.24284	1.07434	1.41364	0.0013933	0.0811607	0.395789	-1.3372	down	yes
ENSRNOG00000011445	Nkain1	NKAIN1	500557	ENSRNOT00000056229	GO:0005886(plasma membrane);GO:0051117(ATPase binding)				Sodium/potassium transporting ATPase interacting 1 [Source:RGD Symbol;Acc:1561205]	protein_coding	25.3658	15.6446	14.063	9.41103	8.56514	9.19967	0.00139091	0.0811607	2.02656	1.01903	up	yes
ENSRNOG00000004964	Erbb3	ERBB3	29496	ENSRNOT00000006796	GO:0000166(nucleotide binding);GO:0003197(endocardial cushion development);GO:0004672(protein kinase activity);GO:0004713(protein tyrosine kinase activity);GO:0004714(transmembrane receptor protein tyrosine kinase activity);GO:0005524(ATP binding);GO:0006468(protein phosphorylation);GO:0007169(transmembrane receptor protein tyrosine kinase signaling pathway);GO:0007422(peripheral nervous system d…	01521(EGFR tyrosine kinase inhibitor resistance);04010(MAPK signaling pathway);04012(ErbB signaling pathway);04020(Calcium signaling pathway);04151(PI3K-Akt signaling pathway);05205(Proteoglycans in cancer);05206(MicroRNAs in cancer)	K05084	EC:2.7.10.1	erb-b2 receptor tyrosine kinase 3 [Source:RGD Symbol;Acc:69323]	protein_coding	9.99835	17.0536	10.1536	7.2501	3.77851	5.66992	0.00140589	0.0814731	2.22807	1.15579	up	yes
ENSRNOG00000010524	Cryab	CRYAB	25420	ENSRNOT00000059127	GO:0001540(amyloid-beta binding);GO:0001666(response to hypoxia);GO:0002088(lens development in camera-type eye);GO:0005198(structural molecule activity);GO:0005212(structural constituent of eye lens);GO:0005515(protein binding);GO:0005576(extracellular region);GO:0005634(nucleus);GO:0005737(cytoplasm);GO:0005739(mitochondrion);GO:0005794(Golgi apparatus);GO:0005829(cytosol);GO:0005886(plasma mem…	04141(Protein processing in endoplasmic reticulum);04213(Longevity regulating pathway - multiple species)			crystallin, alpha B [Source:RGD Symbol;Acc:2414]	protein_coding	62.9615	109.452	102.411	43.3437	15.0414	43.1624	0.00140982	0.081491	2.70636	1.43635	up	yes
ENSRNOG00000052038	Haus8	HAUS8	290626	ENSRNOT00000090775;ENSRNOT00000078714					HAUS augmin-like complex, subunit 8 [Source:RGD Symbol;Acc:1311565]	protein_coding	9.40212	6.63594	10.5283	5.99485	2.59591	2.89068	0.00144023	0.0830362	2.31385	1.2103	up	yes
ENSRNOG00000004703	Muc15	MUC15	690914	ENSRNOT00000079600	GO:0003674(molecular_function);GO:0005575(cellular_component);GO:0008150(biological_process);GO:0016020(membrane);GO:0016021(integral component of membrane)				mucin 15, cell surface associated [Source:RGD Symbol;Acc:1589864]	protein_coding	0.051894	0.065533	0.099482	0	0	0	0.00145195	0.0834982	723.03	9.49791	up	yes
ENSRNOG00000032626	Mmp3	MMP3	171045	ENSRNOT00000012310;ENSRNOT00000091704	GO:0004175(endopeptidase activity);GO:0004222(metalloendopeptidase activity);GO:0006508(proteolysis);GO:0008233(peptidase activity);GO:0008237(metallopeptidase activity);GO:0008270(zinc ion binding);GO:0010727(negative regulation of hydrogen peroxide metabolic process);GO:0016787(hydrolase activity);GO:0031012(extracellular matrix);GO:0031334(positive regulation of protein-containing complex asse…	04657(IL-17 signaling pathway);04668(TNF signaling pathway);05171(Coronavirus disease - COVID-19);05202(Transcriptional misregulation in cancer);05215(Prostate cancer);05323(Rheumatoid arthritis);05323(Rheumatoid arthritis)	K01394	EC:3.4.24.17	matrix metallopeptidase 3 [Source:RGD Symbol;Acc:621317]	protein_coding	1.53605	0.108065	0.537684	0	0	0.0653787	0.00145685	0.083567	33.3717	5.06055	up	yes
ENSRNOG00000008697	Ccn3	CCN3	81526	ENSRNOT00000011904	GO:0001525(angiogenesis);GO:0002062(chondrocyte differentiation);GO:0005112(Notch binding);GO:0005178(integrin binding);GO:0005515(protein binding);GO:0005520(insulin-like growth factor binding);GO:0005576(extracellular region);GO:0005737(cytoplasm);GO:0005921(gap junction);GO:0007155(cell adhesion);GO:0007165(signal transduction);GO:0008083(growth factor activity);GO:0008201(heparin binding);GO:…				cellular communication network factor 3 [Source:RGD Symbol;Acc:621553]	protein_coding	24.8957	1.8973	7.43514	14.3204	109.729	112.125	0.00147873	0.0839671	0.144927	-2.7866	down	yes
ENSRNOG00000010320	Efnb3	EFNB3	360546	ENSRNOT00000013955	GO:0005886(plasma membrane);GO:0007411(axon guidance);GO:0007628(adult walking behavior);GO:0016020(membrane);GO:0016021(integral component of membrane);GO:0016198(axon choice point recognition);GO:0031295(T cell costimulation);GO:0046875(ephrin receptor binding);GO:0048013(ephrin receptor signaling pathway);GO:0050771(negative regulation of axonogenesis);GO:0098686(hippocampal mossy fiber to CA3…	04360(Axon guidance)			ephrin B3 [Source:RGD Symbol;Acc:2541]	protein_coding	18.6884	5.84253	8.66418	27.5069	26.3627	26.5594	0.00147367	0.0839671	0.412726	-1.27674	down	yes
ENSRNOG00000002434	Tmem100	TMEM100	497979	ENSRNOT00000003297	GO:0001525(angiogenesis);GO:0001570(vasculogenesis);GO:0001701(in utero embryonic development);GO:0003197(endocardial cushion development);GO:0003198(epithelial to mesenchymal transition involved in endocardial cushion formation);GO:0005783(endoplasmic reticulum);GO:0005886(plasma membrane);GO:0007219(Notch signaling pathway);GO:0030509(BMP signaling pathway);GO:0043204(perikaryon);GO:0043491(pro…				transmembrane protein 100 [Source:RGD Symbol;Acc:1560541]	protein_coding	81.8139	17.7308	48.311	16.8221	16.4783	10.1759	0.00146851	0.0839671	3.40084	1.76589	up	yes
ENSRNOG00000008257	Mfap2	MFAP2	313662	ENSRNOT00000010993	GO:0001527(microfibril);GO:0001968(fibronectin binding);GO:0005576(extracellular region);GO:0030220(platelet formation);GO:0048048(embryonic eye morphogenesis);GO:0048050(post-embryonic eye morphogenesis);GO:0070051(fibrinogen binding);GO:0120162(positive regulation of cold-induced thermogenesis)				microfibril associated protein 2 [Source:RGD Symbol;Acc:1306031]	protein_coding	0.836599	0.730447	0.971777	8.0762	1.55229	1.90782	0.00148657	0.0842005	0.220072	-2.18395	down	yes
ENSRNOG00000057822	AABR07044375.2	AABR07044375.2		ENSRNOT00000084263						lincRNA	0.635959	0.451926	0.064772	0	0	0	0.00149606	0.0845254	3842.19	11.9077	up	yes
ENSRNOG00000018735	Cd74	CD74	25599	ENSRNOT00000025344;ENSRNOT00000025354	GO:0001516(prostaglandin biosynthetic process);GO:0001540(amyloid-beta binding);GO:0001934(positive regulation of protein phosphorylation);GO:0001961(positive regulation of cytokine-mediated signaling pathway);GO:0002606(positive regulation of dendritic cell antigen processing and presentation);GO:0002792(negative regulation of peptide secretion);GO:0002830(positive regulation of type 2 immune re…	04612(Antigen processing and presentation);05152(Tuberculosis);05168(Herpes simplex virus 1 infection);05168(Herpes simplex virus 1 infection)			CD74 molecule [Source:RGD Symbol;Acc:2313]	protein_coding	5.6987	4.86037	2.08682	33.6043	12.754	5.95889	0.00153441	0.0846859	0.241716	-2.04862	down	yes
ENSRNOG00000028581	Ccdc138	CCDC138	499442	ENSRNOT00000030005					coiled-coil domain containing 138 [Source:RGD Symbol;Acc:1566050]	protein_coding	1.66486	1.80511	1.6292	4.968	3.83875	2.34536	0.00153647	0.0846859	0.457238	-1.12898	down	yes
ENSRNOG00000013987	Sbno2	SBNO2	314619	ENSRNOT00000068197;ENSRNOT00000077146	GO:0002281(macrophage activation involved in immune response);GO:0005634(nucleus);GO:0006355(regulation of transcription, DNA-templated);GO:0030282(bone mineralization);GO:0030316(osteoclast differentiation);GO:0031490(chromatin DNA binding);GO:0042393(histone binding);GO:0045892(negative regulation of transcription, DNA-templated);GO:0045944(positive regulation of transcription by RNA polymerase…				strawberry notch homolog 2 [Source:RGD Symbol;Acc:1307194]	protein_coding	30.8213	7.94714	17.7491	6.01897	6.49034	6.82899	0.00151793	0.0846859	2.92257	1.54724	up	yes
ENSRNOG00000046309	Gpr68	GPR68	314386	ENSRNOT00000073530	GO:0004930(G protein-coupled receptor activity);GO:0007165(signal transduction);GO:0007186(G protein-coupled receptor signaling pathway);GO:0016020(membrane);GO:0016021(integral component of membrane);GO:0032024(positive regulation of insulin secretion);GO:0035774(positive regulation of insulin secretion involved in cellular response to glucose stimulus);GO:0045656(negative regulation of monocyte…				G protein-coupled receptor 68 [Source:RGD Symbol;Acc:1309559]	protein_coding	8.12692	3.0609	8.86653	3.03919	2.01863	1.02878	0.00151425	0.0846859	3.29484	1.72021	up	yes
ENSRNOG00000046258	B3gnt5	B3GNT5	116740	ENSRNOT00000071848	GO:0000139(Golgi membrane);GO:0005794(Golgi apparatus);GO:0006486(protein glycosylation);GO:0007275(multicellular organism development);GO:0007417(central nervous system development);GO:0007420(brain development);GO:0008375(acetylglucosaminyltransferase activity);GO:0008376(acetylgalactosaminyltransferase activity);GO:0008457(beta-galactosyl-N-acetylglucosaminylgalactosylglucosyl-ceramide beta-1,…	00601(Glycosphingolipid biosynthesis - lacto and neolacto series);01100(Metabolic pathways)	K03766	EC:2.4.1.206	UDP-GlcNAc:betaGal beta-1,3-N-acetylglucosaminyltransferase 5 [Source:RGD Symbol;Acc:70955]	protein_coding	0.494664	0.20365	0.301446	0.121145	0.086383	0.075145	0.00152136	0.0846859	3.53681	1.82245	up	yes
ENSRNOG00000007454	Aloxe3	ALOXE3	287424	ENSRNOT00000010141	GO:0005506(iron ion binding);GO:0005515(protein binding);GO:0006665(sphingolipid metabolic process);GO:0016702(oxidoreductase activity, acting on single donors with incorporation of molecular oxygen, incorporation of two atoms of oxygen);GO:0019369(arachidonic acid metabolic process);GO:0019372(lipoxygenase pathway);GO:0035357(peroxisome proliferator activated receptor signaling pathway);GO:00436…		K18684	EC:4.2.1.152;EC:5.4.4.7	arachidonate lipoxygenase 3 [Source:RGD Symbol;Acc:1306252]	protein_coding	28.5052	3.55774	15.0073	4.90723	3.30285	2.89623	0.00150281	0.0846859	4.23815	2.08344	up	yes
ENSRNOG00000001006	Nptx2	NPTX2	288475	ENSRNOT00000001331;ENSRNOT00000092271	GO:0008306(associative learning);GO:0098962(regulation of postsynaptic neurotransmitter receptor activity);GO:0098978(glutamatergic synapse);GO:0098978(glutamatergic synapse)				neuronal pentraxin 2 [Source:RGD Symbol;Acc:1309447]	protein_coding;retained_intron	211.548	10.0034	320.175	12.5133	16.0566	38.147	0.00151713	0.0846859	8.11978	3.02144	up	yes
ENSRNOG00000005871	Il1rn	IL1RN	60582	ENSRNOT00000007949	GO:0005125(cytokine activity);GO:0005149(interleukin-1 receptor binding);GO:0005150(interleukin-1, type I receptor binding);GO:0005151(interleukin-1, type II receptor binding);GO:0005152(interleukin-1 receptor antagonist activity);GO:0005576(extracellular region);GO:0005615(extracellular space);GO:0006954(inflammatory response);GO:0006955(immune response);GO:0007165(signal transduction);GO:003411…	04060(Cytokine-cytokine receptor interaction)			interleukin 1 receptor antagonist [Source:RGD Symbol;Acc:621159]	protein_coding	13.0739	0.160075	3.11433	0.818807	0.29505	0.091314	0.0015342	0.0846859	13.5652	3.76183	up	yes
ENSRNOG00000015567	Slc9a2	SLC9A2	24783	ENSRNOT00000021270	GO:0006812(cation transport);GO:0006814(sodium ion transport);GO:0006885(regulation of pH);GO:0008104(protein localization);GO:0015299(solute:proton antiporter activity);GO:0015385(sodium:proton antiporter activity);GO:0016021(integral component of membrane);GO:0055085(transmembrane transport)				solute carrier family 9 member A2 [Source:RGD Symbol;Acc:3719]	protein_coding	3.45704	0.626483	0.734616	7.49388	5.1642	5.71668	0.00154627	0.0848952	0.262215	-1.93118	down	yes
ENSRNOG00000001607	Adamts1	ADAMTS1	79252	ENSRNOT00000002187	GO:0001542(ovulation from ovarian follicle);GO:0001822(kidney development);GO:0004222(metalloendopeptidase activity);GO:0005576(extracellular region);GO:0005604(basement membrane);GO:0006508(proteolysis);GO:0007229(integrin-mediated signaling pathway);GO:0008201(heparin binding);GO:0008233(peptidase activity);GO:0008237(metallopeptidase activity);GO:0008270(zinc ion binding);GO:0016525(negative r…				ADAM metallopeptidase with thrombospondin type 1 motif, 1 [Source:RGD Symbol;Acc:621241]	protein_coding	53.1051	4.20339	28.5588	6.05546	2.64104	7.27726	0.00156429	0.0855915	5.37552	2.42641	up	yes
ENSRNOG00000006841	Ano4	ANO4	299714	ENSRNOT00000089269	GO:0005229(intracellular calcium activated chloride channel activity);GO:0005254(chloride channel activity);GO:0005886(plasma membrane);GO:0006821(chloride transport);GO:0016020(membrane);GO:0016021(integral component of membrane);GO:0017128(phospholipid scramblase activity);GO:0046983(protein dimerization activity);GO:0055085(transmembrane transport);GO:0061588(calcium activated phospholipid scr…				anoctamin 4 [Source:RGD Symbol;Acc:1310252]	protein_coding	15.6795	19.5452	15.7936	10.8142	4.70908	9.14086	0.00159434	0.0870245	2.06852	1.0486	up	yes
ENSRNOG00000018940	Slc28a1	SLC28A1	116642	ENSRNOT00000025621;ENSRNOT00000077441	GO:0005337(nucleoside transmembrane transporter activity);GO:0005415(nucleoside:sodium symporter activity);GO:0005829(cytosol);GO:0005886(plasma membrane);GO:0005887(integral component of plasma membrane);GO:0015212(cytidine transmembrane transporter activity);GO:0015213(uridine transmembrane transporter activity);GO:0015861(cytidine transport);GO:0015862(uridine transport);GO:0016020(membrane);G…				solute carrier family 28 member 1 [Source:RGD Symbol;Acc:621223]	protein_coding	0.0462618	0	0.0684072	0.850339	0.265344	0.20517	0.00162141	0.0882885	0.0868143	-3.52592	down	yes
ENSRNOG00000019342	Sult1a1	SULT1A1	83783	ENSRNOT00000026186	GO:0008146(sulfotransferase activity)	05204(Chemical carcinogenesis)	K01014	EC:2.8.2.1	sulfotransferase family 1A member 1 [Source:RGD Symbol;Acc:3767]	protein_coding	4.55025	20.2017	11.1402	92.4943	29.8817	31.2073	0.00162621	0.0883363	0.233698	-2.09728	down	yes
ENSRNOG00000032844	RT1-Da	RT1-DA	294269	ENSRNOT00000048332;ENSRNOT00000081202;ENSRNOT00000077630	GO:0001772(immunological synapse);GO:0001916(positive regulation of T cell mediated cytotoxicity);GO:0002250(adaptive immune response);GO:0002376(immune system process);GO:0002469(myeloid dendritic cell antigen processing and presentation);GO:0002491(antigen processing and presentation of endogenous peptide antigen via MHC class II);GO:0002503(peptide antigen assembly with MHC class II protein co…	04145(Phagosome);04514(Cell adhesion molecules);04612(Antigen processing and presentation);04640(Hematopoietic cell lineage);04658(Th1 and Th2 cell differentiation);04659(Th17 cell differentiation);04672(Intestinal immune network for IgA production);04940(Type I diabetes mellitus);05140(Leishmaniasis);05145(Toxoplasmosis);05150(Staphylococcus aureus infection);05152(Tuberculosis);05164(Influenza …			RT1 class II, locus Da [Source:RGD Symbol;Acc:1593283]	protein_coding;retained_intron	1.02838	0.754628	0.369535	6.79614	2.20197	1.054	0.00163295	0.088346	0.214139	-2.22338	down	yes
ENSRNOG00000027234	Zfp367	ZFP367	306695	ENSRNOT00000036287	GO:0003700(DNA-binding transcription factor activity);GO:0005634(nucleus);GO:0005654(nucleoplasm);GO:0006357(regulation of transcription by RNA polymerase II)				zinc finger protein 367 [Source:RGD Symbol;Acc:1307136]	protein_coding	11.8671	5.82183	9.64061	3.42833	4.41604	4.48888	0.00164087	0.088493	2.21592	1.14791	up	yes
ENSRNOG00000008716	Nefh	NEFH	24587	ENSRNOT00000011604	GO:0005882(intermediate filament);GO:0005883(neurofilament);GO:0061564(axon development)	05014(Amyotrophic lateral sclerosis);05022(Pathways of neurodegeneration - multiple diseases)			neurofilament heavy [Source:RGD Symbol;Acc:3159]	protein_coding	20.2735	334.778	71.023	29.926	11.3362	25.9109	0.00165267	0.0887052	6.34292	2.66515	up	yes
ENSRNOG00000028348	Lhx8	LHX8	365963	ENSRNOT00000009370	GO:0000977(RNA polymerase II transcription regulatory region sequence-specific DNA binding);GO:0000981(DNA-binding transcription factor activity, RNA polymerase II-specific);GO:0001674(female germ cell nucleus);GO:0003677(DNA binding);GO:0005634(nucleus);GO:0006355(regulation of transcription, DNA-templated);GO:0006357(regulation of transcription by RNA polymerase II);GO:0007611(learning or memor…				LIM homeobox 8 [Source:RGD Symbol;Acc:1308749]	protein_coding	0	0	0	0.444295	0	0.865276	0.00165872	0.0888181	0.000229083	-12.0918	down	yes
ENSRNOG00000006857	AABR07060833.1	AABR07060833.1		ENSRNOT00000009094	GO:0001525(angiogenesis);GO:0001764(neuron migration);GO:0005515(protein binding);GO:0005576(extracellular region);GO:0005615(extracellular space);GO:0007263(nitric oxide mediated signal transduction);GO:0008201(heparin binding);GO:0010976(positive regulation of neuron projection development);GO:0019800(peptide cross-linking via chondroitin 4-sulfate glycosaminoglycan);GO:0030198(extracellular ma…					protein_coding	3.00215	3.56226	2.02298	12.3727	7.93202	3.9413	0.00166972	0.0891955	0.354177	-1.49746	down	yes
ENSRNOG00000039447	Pate4	PATE4	363041	ENSRNOT00000060454	GO:0001669(acrosomal vesicle);GO:0005615(extracellular space);GO:0009611(response to wounding);GO:0030548(acetylcholine receptor regulator activity);GO:0050804(modulation of chemical synaptic transmission);GO:0099601(regulation of neurotransmitter receptor activity)				prostate and testis expressed 4 [Source:RGD Symbol;Acc:1311172]	protein_coding	1.63365	0	0.789734	0	0	0	0.00168771	0.0899432	8077.94	12.9798	up	yes
ENSRNOG00000031662	Slc6a5	SLC6A5	171148	ENSRNOT00000041950;ENSRNOT00000089693	GO:0005886(plasma membrane);GO:0015375(glycine:sodium symporter activity);GO:0016021(integral component of membrane);GO:0060012(synaptic transmission, glycinergic);GO:1903804(glycine import across plasma membrane);GO:1903804(glycine import across plasma membrane)	04721(Synaptic vesicle cycle);04721(Synaptic vesicle cycle)			solute carrier family 6 member 5 [Source:RGD Symbol;Acc:621824]	protein_coding	0.967578	18.3231	1.63323	0.626927	1.16024	0.655077	0.00169333	0.0900302	8.56749	3.09887	up	yes
ENSRNOG00000005480	Ybx3	YBX3	83807	ENSRNOT00000007427;ENSRNOT00000068185	GO:0000122(negative regulation of transcription by RNA polymerase II);GO:0000977(RNA polymerase II transcription regulatory region sequence-specific DNA binding);GO:0001701(in utero embryonic development);GO:0003676(nucleic acid binding);GO:0003677(DNA binding);GO:0003730(mRNA 3'-UTR binding);GO:0005634(nucleus);GO:0005737(cytoplasm);GO:0005829(cytosol);GO:0007283(spermatogenesis);GO:0008584(male…	04530(Tight junction);04530(Tight junction)			Y box binding protein 3 [Source:RGD Symbol;Acc:621056]	protein_coding	46.6999	24.8307	26.6015	20.431	12.119	16.3424	0.00170206	0.0902815	2.0071	1.00512	up	yes
ENSRNOG00000005478	Fkbp9	FKBP9	297123	ENSRNOT00000007821	GO:0000413(protein peptidyl-prolyl isomerization);GO:0003755(peptidyl-prolyl cis-trans isomerase activity);GO:0005509(calcium ion binding);GO:0005783(endoplasmic reticulum);GO:0005788(endoplasmic reticulum lumen);GO:0006457(protein folding);GO:0016853(isomerase activity);GO:0046872(metal ion binding)		K09575	EC:5.2.1.8	FKBP prolyl isomerase 9 [Source:RGD Symbol;Acc:1549757]	protein_coding	10.5138	9.21283	7.41425	60.0208	18.2804	12.521	0.00170776	0.0903711	0.298835	-1.74258	down	yes
ENSRNOG00000021463	Ppara	PPARA	25747	ENSRNOT00000030082	GO:0000122(negative regulation of transcription by RNA polymerase II);GO:0000978(RNA polymerase II cis-regulatory region sequence-specific DNA binding);GO:0001103(RNA polymerase II repressing transcription factor binding);GO:0001227(DNA-binding transcription repressor activity, RNA polymerase II-specific);GO:0001228(DNA-binding transcription activator activity, RNA polymerase II-specific);GO:0003…	03320(PPAR signaling pathway);04024(cAMP signaling pathway);04920(Adipocytokine signaling pathway);04922(Glucagon signaling pathway);04931(Insulin resistance);04932(Non-alcoholic fatty liver disease);05160(Hepatitis C)			peroxisome proliferator activated receptor alpha [Source:RGD Symbol;Acc:3369]	protein_coding	0.891141	0.956623	0.796459	2.18354	1.96655	1.36013	0.00172359	0.0907824	0.479876	-1.05927	down	yes
ENSRNOG00000003587	Vegfd	VEGFD	360457	ENSRNOT00000068601	GO:0005172(vascular endothelial growth factor receptor binding);GO:0005576(extracellular region);GO:0005615(extracellular space);GO:0008083(growth factor activity);GO:0008283(cell population proliferation);GO:0008284(positive regulation of cell population proliferation);GO:0009617(response to bacterium);GO:0016020(membrane);GO:0042056(chemoattractant activity);GO:0042802(identical protein binding…	04010(MAPK signaling pathway);04014(Ras signaling pathway);04015(Rap1 signaling pathway);04020(Calcium signaling pathway);04151(PI3K-Akt signaling pathway);04510(Focal adhesion);04668(TNF signaling pathway);04926(Relaxin signaling pathway);04933(AGE-RAGE signaling pathway in diabetic complications);05200(Pathways in cancer)			vascular endothelial growth factor D [Source:RGD Symbol;Acc:620695]	protein_coding	0.197623	0.126682	0.104769	0.325836	1.31808	0.428935	0.00173751	0.0910902	0.206997	-2.27232	down	yes
ENSRNOG00000011923	Mgarp	MGARP	689931	ENSRNOT00000016475	GO:0005739(mitochondrion);GO:0006626(protein targeting to mitochondrion);GO:0008089(anterograde axonal transport);GO:0008090(retrograde axonal transport);GO:0010822(positive regulation of mitochondrion organization);GO:0019896(axonal transport of mitochondrion);GO:0031307(integral component of mitochondrial outer membrane);GO:0071383(cellular response to steroid hormone stimulus);GO:0071456(cellu…				mitochondria-localized glutamic acid-rich protein [Source:RGD Symbol;Acc:1586369]	protein_coding	0.695581	0.571611	0.641734	0.153894	0.202241	0.156776	0.00173348	0.0910902	3.72175	1.89598	up	yes
ENSRNOG00000021555	Mis18a	MIS18A	288272	ENSRNOT00000037444	GO:0005654(nucleoplasm);GO:0005829(cytosol);GO:0042802(identical protein binding)				MIS18 kinetochore protein A [Source:RGD Symbol;Acc:1310778]	protein_coding	0.202933	0.165623	0.103467	0	0	0	0.00174198	0.0911125	1573.41	10.6197	up	yes
ENSRNOG00000032959	Adh7	ADH7	171178	ENSRNOT00000015870	GO:0004022(alcohol dehydrogenase (NAD+) activity);GO:0004745(retinol dehydrogenase activity);GO:0005829(cytosol);GO:0005886(plasma membrane);GO:0006068(ethanol catabolic process);GO:0008270(zinc ion binding);GO:0016491(oxidoreductase activity);GO:0042572(retinol metabolic process);GO:0042573(retinoic acid metabolic process);GO:0046872(metal ion binding);GO:0055114(obsolete oxidation-reduction pro…	00010(Glycolysis / Gluconeogenesis);00071(Fatty acid degradation);00350(Tyrosine metabolism);00830(Retinol metabolism);00980(Metabolism of xenobiotics by cytochrome P450);00982(Drug metabolism - cytochrome P450);01100(Metabolic pathways);05204(Chemical carcinogenesis)	K13951	EC:1.1.1.1	alcohol dehydrogenase 7 (class IV), mu or sigma polypeptide [Source:RGD Symbol;Acc:621638]	protein_coding	0	0	0	0.190186	0.085681	0.072385	0.00176397	0.0918363	0.000861445	-10.181	down	yes
ENSRNOG00000009343	Evpl	EVPL	303687	ENSRNOT00000012373	GO:0001533(cornified envelope);GO:0005198(structural molecule activity);GO:0005515(protein binding);GO:0005737(cytoplasm);GO:0005829(cytosol);GO:0005856(cytoskeleton);GO:0005882(intermediate filament);GO:0008544(epidermis development);GO:0016020(membrane);GO:0018149(peptide cross-linking);GO:0019215(intermediate filament binding);GO:0030216(keratinocyte differentiation);GO:0042060(wound healing);…				envoplakin [Source:RGD Symbol;Acc:1306141]	protein_coding	0.100974	0.150791	0.071236	1.37789	0.164763	0.335834	0.00178084	0.0925008	0.171947	-2.53996	down	yes
ENSRNOG00000015637	LOC690507	LOC690507	690507	ENSRNOT00000071772	GO:0007608(sensory perception of smell)				similar to Vomeromodulin [Source:RGD Symbol;Acc:1594746]	protein_coding	0.326068	0.383425	0.127788	0.024423	0	0	0.00178677	0.0925958	34.2825	5.0994	up	yes
ENSRNOG00000017765	Net1	NET1	307098	ENSRNOT00000023945	GO:0005085(guanyl-nucleotide exchange factor activity);GO:0005634(nucleus);GO:0005886(plasma membrane);GO:0031267(small GTPase binding);GO:0035025(positive regulation of Rho protein signal transduction);GO:0035556(intracellular signal transduction);GO:0043065(positive regulation of apoptotic process);GO:0043547(positive regulation of GTPase activity);GO:0051451(myoblast migration);GO:0070301(cell…				neuroepithelial cell transforming 1 [Source:RGD Symbol;Acc:1305034]	protein_coding	9.44065	8.83934	5.18563	48.2081	14.0776	13.1107	0.00181016	0.0931654	0.31123	-1.68395	down	yes
ENSRNOG00000050553	Atp6v1c2	ATP6V1C2	362802	ENSRNOT00000081433;ENSRNOT00000071977	GO:0015078(proton transmembrane transporter activity);GO:0030177(positive regulation of Wnt signaling pathway);GO:0033180(proton-transporting V-type ATPase, V1 domain);GO:0042802(identical protein binding);GO:0046961(proton-transporting ATPase activity, rotational mechanism);GO:1902600(proton transmembrane transport);GO:1902600(proton transmembrane transport)	00190(Oxidative phosphorylation);01100(Metabolic pathways);04145(Phagosome);04150(mTOR signaling pathway);04721(Synaptic vesicle cycle);04966(Collecting duct acid secretion);05165(Human papillomavirus infection);05323(Rheumatoid arthritis);05323(Rheumatoid arthritis)			ATPase H+ transporting V1 subunit C2 [Source:RGD Symbol;Acc:1359430]	protein_coding	0.721699	0.829479	0.507919	1.4031	3.21186	1.77952	0.00180544	0.0931654	0.322011	-1.63482	down	yes
ENSRNOG00000021016	Ntn5	NTN5	308587	ENSRNOT00000028524	GO:0005515(protein binding);GO:0022008(neurogenesis)				netrin 5 [Source:RGD Symbol;Acc:1565197]	protein_coding	0.231003	0.151372	0.434312	1.67803	0.835509	0.706392	0.0018261	0.0935585	0.253635	-1.97918	down	yes
ENSRNOG00000033192	Osmr	OSMR	310132	ENSRNOT00000040847;ENSRNOT00000080677	GO:0004896(cytokine receptor activity);GO:0004924(oncostatin-M receptor activity);GO:0005515(protein binding);GO:0005900(oncostatin-M receptor complex);GO:0008284(positive regulation of cell population proliferation);GO:0016020(membrane);GO:0016324(apical plasma membrane);GO:0019838(growth factor binding);GO:0034097(response to cytokine);GO:0038165(oncostatin-M-mediated signaling pathway);GO:0038…	04060(Cytokine-cytokine receptor interaction);04151(PI3K-Akt signaling pathway);04630(JAK-STAT signaling pathway);04630(JAK-STAT signaling pathway)			oncostatin M receptor [Source:RGD Symbol;Acc:1302983]	protein_coding	14.7945	1.37631	5.15346	1.62373	0.701108	1.75432	0.00183343	0.093721	5.22761	2.38615	up	yes
ENSRNOG00000042785	Sesn2	SESN2	502988	ENSRNOT00000067455	GO:0001932(regulation of protein phosphorylation);GO:0005092(GDP-dissociation inhibitor activity);GO:0005634(nucleus);GO:0005737(cytoplasm);GO:0005739(mitochondrion);GO:0006111(regulation of gluconeogenesis);GO:0006635(fatty acid beta-oxidation);GO:0007005(mitochondrion organization);GO:0009749(response to glucose);GO:0016239(positive regulation of macroautophagy);GO:0016684(oxidoreductase activi…	04115(p53 signaling pathway);04150(mTOR signaling pathway);04211(Longevity regulating pathway)			sestrin 2 [Source:RGD Symbol;Acc:1566319]	protein_coding	23.7838	4.96635	19.3685	6.52404	4.32585	3.34301	0.00189856	0.0966123	3.39033	1.76143	up	yes
ENSRNOG00000003878	Thsd7b	THSD7B	289007	ENSRNOT00000005212	GO:0005886(plasma membrane);GO:0016020(membrane);GO:0016021(integral component of membrane);GO:0031532(actin cytoskeleton reorganization)				thrombospondin type 1 domain containing 7B [Source:RGD Symbol;Acc:1306938]	protein_coding	1.1172	1.82919	1.40781	2.83899	3.29264	2.75847	0.00190542	0.0967427	0.48978	-1.02979	down	yes
ENSRNOG00000029333	Echdc2	ECHDC2	298381	ENSRNOT00000047653	GO:0003824(catalytic activity);GO:0004300(enoyl-CoA hydratase activity);GO:0005739(mitochondrion);GO:0006635(fatty acid beta-oxidation)				enoyl CoA hydratase domain containing 2 [Source:RGD Symbol;Acc:1308525]	protein_coding	1.77195	2.0374	1.66849	3.7571	2.72831	5.4469	0.00191556	0.0970391	0.459077	-1.12319	down	yes
ENSRNOG00000043400	LOC100910678	LOC100910678	100910678	ENSRNOT00000068441					coiled-coil domain-containing protein 72-like [Source:RGD Symbol;Acc:6497475]	protein_coding	26.6431	6.60644	53.587	3.71041	4.1684	8.38756	0.00194596	0.0983582	5.3384	2.41641	up	yes
ENSRNOG00000019271	Ulk4	ULK4	363167	ENSRNOT00000074423	GO:0000226(microtubule cytoskeleton organization);GO:0003351(epithelial cilium movement involved in extracellular fluid movement);GO:0003674(molecular_function);GO:0004672(protein kinase activity);GO:0005524(ATP binding);GO:0005575(cellular_component);GO:0005576(extracellular region);GO:0006468(protein phosphorylation);GO:0007420(brain development);GO:0008150(biological_process);GO:0010467(gene e…		K17545	EC:2.7.11.1	unc-51 like kinase 4 [Source:RGD Symbol;Acc:1565726]	protein_coding	1.78268	1.03821	1.38246	2.2473	3.53066	2.9124	0.00195259	0.098367	0.483679	-1.04788	down	yes
ENSRNOG00000032297	Msmo1	MSMO1	140910	ENSRNOT00000044171	GO:0005506(iron ion binding);GO:0008610(lipid biosynthetic process);GO:0016491(oxidoreductase activity);GO:0055114(obsolete oxidation-reduction process)	00100(Steroid biosynthesis);01100(Metabolic pathways)	K07750	EC:1.14.18.9	methylsterol monooxygenase 1 [Source:RGD Symbol;Acc:620281]	protein_coding	140.929	75.8866	127.95	60.0886	63.3626	47.0834	0.00195486	0.098367	2.02168	1.01555	up	yes
ENSRNOG00000012448	Chrnb3	CHRNB3	171131	ENSRNOT00000016656	GO:0004888(transmembrane signaling receptor activity);GO:0005216(ion channel activity);GO:0005230(extracellular ligand-gated ion channel activity);GO:0005886(plasma membrane);GO:0005887(integral component of plasma membrane);GO:0005892(acetylcholine-gated channel complex);GO:0006811(ion transport);GO:0007165(signal transduction);GO:0007268(chemical synaptic transmission);GO:0007271(synaptic trans…	04080(Neuroactive ligand-receptor interaction)			cholinergic receptor nicotinic beta 3 subunit [Source:RGD Symbol;Acc:621544]	protein_coding	0.06802	0.190209	0.536518	5.97243	1.09663	0.370078	0.00198578	0.0997001	0.106833	-3.22657	down	yes
ENSRNOG00000014862	Gabrg3	GABRG3	79211	ENSRNOT00000093339;ENSRNOT00000019971	GO:0004888(transmembrane signaling receptor activity);GO:0004890(GABA-A receptor activity);GO:0005216(ion channel activity);GO:0005230(extracellular ligand-gated ion channel activity);GO:0005237(inhibitory extracellular ligand-gated ion channel activity);GO:0005254(chloride channel activity);GO:0005886(plasma membrane);GO:0005887(integral component of plasma membrane);GO:0006811(ion transport);GO…	04080(Neuroactive ligand-receptor interaction);04723(Retrograde endocannabinoid signaling);04727(GABAergic synapse);05032(Morphine addiction);05033(Nicotine addiction);05033(Nicotine addiction)			gamma-aminobutyric acid type A receptor gamma 3 subunit [Source:RGD Symbol;Acc:621735]	protein_coding	1.7137	1.42996	2.02581	3.59311	2.5329	5.43908	0.00199638	0.10001	0.44699	-1.16168	down	yes
ENSRNOG00000023473	AABR07026112.1	AABR07026112.1		ENSRNOT00000031701;ENSRNOT00000092893	GO:0005737(cytoplasm);GO:0010917(negative regulation of mitochondrial membrane potential);GO:0012505(endomembrane system);GO:0016020(membrane);GO:0016021(integral component of membrane);GO:0043065(positive regulation of apoptotic process);GO:0043161(proteasome-mediated ubiquitin-dependent protein catabolic process);GO:0046872(metal ion binding);GO:0051865(protein autoubiquitination);GO:0061630(ub…				ring finger protein 122 [Source:NCBI gene;Acc:502091]	protein_coding;processed_transcript	3.02401	3.80712	3.80834	2.13867	0.838999	1.67492	0.0020093	0.100229	2.28678	1.19332	up	yes
ENSRNOG00000036728	Cd300lb	CD300LB	501738	ENSRNOT00000035639	GO:0002446(neutrophil mediated immunity);GO:0004888(transmembrane signaling receptor activity);GO:0005886(plasma membrane);GO:0016020(membrane);GO:0016021(integral component of membrane);GO:0033005(positive regulation of mast cell activation);GO:0071222(cellular response to lipopolysaccharide)				CD300 molecule-like family member b [Source:RGD Symbol;Acc:1583718]	protein_coding	0.055126	0.073353	0.037318	0	0	0	0.00200966	0.100229	552.657	9.11024	up	yes
ENSRNOG00000025209	Plxnd1	PLXND1	312652	ENSRNOT00000032158	GO:0001525(angiogenesis);GO:0001569(branching involved in blood vessel morphogenesis);GO:0001822(kidney development);GO:0002116(semaphorin receptor complex);GO:0003151(outflow tract morphogenesis);GO:0003279(cardiac septum development);GO:0005515(protein binding);GO:0005886(plasma membrane);GO:0005887(integral component of plasma membrane);GO:0007162(negative regulation of cell adhesion);GO:00071…				plexin D1 [Source:RGD Symbol;Acc:1310796]	protein_coding	7.6229	3.78534	4.17975	8.2973	16.9026	11.8679	0.00203069	0.100661	0.420526	-1.24973	down	yes
ENSRNOG00000021231	Lzts3	LZTS3	280670	ENSRNOT00000028835	GO:0014069(postsynaptic density)				leucine zipper tumor suppressor family member 3 [Source:RGD Symbol;Acc:631327]	protein_coding	20.7339	21.2717	29.7497	34.8661	49.9637	76.7133	0.0020289	0.100661	0.444187	-1.17076	down	yes
ENSRNOG00000028649	Tox3	TOX3	291908	ENSRNOT00000029415	GO:0003682(chromatin binding);GO:0003713(transcription coactivator activity);GO:0005654(nucleoplasm);GO:0005829(cytosol);GO:0042803(protein homodimerization activity);GO:0042981(regulation of apoptotic process);GO:0043524(negative regulation of neuron apoptotic process);GO:0045944(positive regulation of transcription by RNA polymerase II);GO:0051219(phosphoprotein binding)				TOX high mobility group box family member 3 [Source:RGD Symbol;Acc:1311529]	protein_coding	2.1922	2.87258	2.99132	4.17825	6.72337	6.00952	0.00204168	0.100713	0.476378	-1.06982	down	yes
ENSRNOG00000062125	Aox3	AOX3	493909	ENSRNOT00000092906;ENSRNOT00000093062;ENSRNOT00000092926;ENSRNOT00000092786;ENSRNOT00000093120	GO:0004031(aldehyde oxidase activity);GO:0005506(iron ion binding);GO:0009055(electron transfer activity);GO:0016491(oxidoreductase activity);GO:0030151(molybdenum ion binding);GO:0046872(metal ion binding);GO:0050660(flavin adenine dinucleotide binding);GO:0051287(NAD binding);GO:0051536(iron-sulfur cluster binding);GO:0051537(2 iron, 2 sulfur cluster binding);GO:0055114(obsolete oxidation-reduc…	00280(Valine, leucine and isoleucine degradation);00350(Tyrosine metabolism);00380(Tryptophan metabolism);00750(Vitamin B6 metabolism);00760(Nicotinate and nicotinamide metabolism);00830(Retinol metabolism);00982(Drug metabolism - cytochrome P450);01100(Metabolic pathways);04630(JAK-STAT signaling pathway);04630(JAK-STAT signaling pathway)	K00157	EC:1.2.3.1	aldehyde oxidase 3 [Source:RGD Symbol;Acc:1359328]	protein_coding;retained_intron	0.33064	0.156935	0.0607322	2.56869	0.490137	0.360247	0.00206221	0.101102	0.160367	-2.64055	down	yes
ENSRNOG00000011750	Fam180a	FAM180A	362336	ENSRNOT00000015752					family with sequence similarity 180, member A [Source:RGD Symbol;Acc:1308013]	protein_coding	1.592	0.675415	0.564512	9.47975	3.29198	1.16165	0.00206168	0.101102	0.203248	-2.29869	down	yes
ENSRNOG00000002349	Gabra2	GABRA2	289606	ENSRNOT00000064779	GO:0001505(regulation of neurotransmitter levels);GO:0004888(transmembrane signaling receptor activity);GO:0004890(GABA-A receptor activity);GO:0005216(ion channel activity);GO:0005230(extracellular ligand-gated ion channel activity);GO:0005254(chloride channel activity);GO:0005886(plasma membrane);GO:0006811(ion transport);GO:0006821(chloride transport);GO:0006836(neurotransmitter transport);GO:…	04080(Neuroactive ligand-receptor interaction);04723(Retrograde endocannabinoid signaling);04727(GABAergic synapse);04742(Taste transduction);05032(Morphine addiction);05033(Nicotine addiction)			gamma-aminobutyric acid type A receptor alpha2 subunit [Source:RGD Symbol;Acc:61856]	protein_coding	20.2226	12.7092	21.4268	26.5848	49.3897	41.5194	0.00206751	0.101102	0.46265	-1.11201	down	yes
ENSRNOG00000006736	Ccr3	CCR3	117027	ENSRNOT00000008809	GO:0001938(positive regulation of endothelial cell proliferation);GO:0004930(G protein-coupled receptor activity);GO:0004950(chemokine receptor activity);GO:0005886(plasma membrane);GO:0006935(chemotaxis);GO:0006954(inflammatory response);GO:0007165(signal transduction);GO:0007186(G protein-coupled receptor signaling pathway);GO:0016020(membrane);GO:0016021(integral component of membrane);GO:0016…	04060(Cytokine-cytokine receptor interaction);04061(Viral protein interaction with cytokine and cytokine receptor);04062(Chemokine signaling pathway);05163(Human cytomegalovirus infection);05167(Kaposi sarcoma-associated herpesvirus infection);05203(Viral carcinogenesis)			C-C motif chemokine receptor 3 [Source:RGD Symbol;Acc:620593]	protein_coding	0.10432	0.022971	0.04738	0.246258	0.341243	0.227364	0.00209975	0.102456	0.214356	-2.22192	down	yes
ENSRNOG00000002832	Slc16a2	SLC16A2	259248	ENSRNOT00000040637	GO:0005886(plasma membrane);GO:0005887(integral component of plasma membrane);GO:0006520(cellular amino acid metabolic process);GO:0006590(thyroid hormone generation);GO:0015171(amino acid transmembrane transporter activity);GO:0015349(thyroid hormone transmembrane transporter activity);GO:0016020(membrane);GO:0016021(integral component of membrane);GO:0016324(apical plasma membrane);GO:0022857(t…	04919(Thyroid hormone signaling pathway)			solute carrier family 16 member 2 [Source:RGD Symbol;Acc:628608]	protein_coding	6.47392	3.62928	3.14637	7.65954	9.97756	9.5653	0.00211588	0.10302	0.487073	-1.03779	down	yes
ENSRNOG00000013330	Cdhr1	CDHR1	93662	ENSRNOT00000018630	GO:0003674(molecular_function);GO:0005509(calcium ion binding);GO:0005575(cellular_component);GO:0005886(plasma membrane);GO:0005887(integral component of plasma membrane);GO:0007155(cell adhesion);GO:0007156(homophilic cell adhesion via plasma membrane adhesion molecules);GO:0008150(biological_process);GO:0008594(photoreceptor cell morphogenesis);GO:0009987(cellular process);GO:0016020(membrane)…				cadherin-related family member 1 [Source:RGD Symbol;Acc:620420]	protein_coding	1.53527	0.74073	1.46975	1.49346	2.79102	16.1427	0.00215079	0.104494	0.18337	-2.44717	down	yes
ENSRNOG00000020165	Ahsp	AHSP	293522	ENSRNOT00000027297	GO:0003674(molecular_function);GO:0005575(cellular_component);GO:0005737(cytoplasm);GO:0006457(protein folding);GO:0008150(biological_process);GO:0030218(erythrocyte differentiation);GO:0030492(hemoglobin binding);GO:0050821(protein stabilization)				alpha hemoglobin stabilizing protein [Source:RGD Symbol;Acc:1306725]	protein_coding	0	0	0	0.344438	0.538227	0.251509	0.00216246	0.10481	0.00026451	-11.8844	down	yes
ENSRNOG00000016085	Mpzl2	MPZL2	300679	ENSRNOT00000021693	GO:0005886(plasma membrane);GO:0016020(membrane);GO:0016021(integral component of membrane);GO:0033077(T cell differentiation in thymus);GO:0098609(cell-cell adhesion)				myelin protein zero-like 2 [Source:RGD Symbol;Acc:1307196]	protein_coding	1.08223	0.557389	0.317288	9.64803	0.990493	1.3968	0.00216659	0.10481	0.162597	-2.62063	down	yes
ENSRNOG00000008467	Agbl2	AGBL2	366124	ENSRNOT00000011467	GO:0004181(metallocarboxypeptidase activity);GO:0005814(centriole);GO:0005829(cytosol);GO:0006508(proteolysis);GO:0008270(zinc ion binding);GO:0035610(protein side chain deglutamylation);GO:0036064(ciliary basal body)				ATP/GTP binding protein-like 2 [Source:RGD Symbol;Acc:1306827]	protein_coding	0.114189	0	0.083574	0.760309	0.344601	0.661242	0.00217235	0.104864	0.111974	-3.15877	down	yes
ENSRNOG00000002919	Gfap	GFAP	24387	ENSRNOT00000034401;ENSRNOT00000093266;ENSRNOT00000093167	GO:0005178(integrin binding);GO:0005200(structural constituent of cytoskeleton);GO:0005515(protein binding);GO:0005737(cytoplasm);GO:0005765(lysosomal membrane);GO:0005856(cytoskeleton);GO:0005882(intermediate filament);GO:0006886(intracellular protein transport);GO:0009611(response to wounding);GO:0010467(gene expression);GO:0010625(positive regulation of Schwann cell proliferation);GO:0010977(n…	04630(JAK-STAT signaling pathway);04630(JAK-STAT signaling pathway)			glial fibrillary acidic protein [Source:RGD Symbol;Acc:2679]	protein_coding	962.779	225.676	247.83	163.71	144.483	88.7854	0.00219115	0.10532	3.61804	1.85521	up	yes
ENSRNOG00000039560	LOC103690116	LOC103690116		ENSRNOT00000078029;ENSRNOT00000020648	GO:0005515(protein binding);GO:0030500(regulation of bone mineralization);GO:0062023(collagen-containing extracellular matrix);GO:0062023(collagen-containing extracellular matrix)				osteomodulin [Source:RGD Symbol;Acc:9400356]	protein_coding	0.104983	0.933978	0.239711	11.2851	1.01606	1.05242	0.00220846	0.105607	0.0957547	-3.38451	down	yes
ENSRNOG00000045868	RGD1559588	RGD1559588	304349	ENSRNOT00000074970					similar to cell surface receptor FDFACT [Source:RGD Symbol;Acc:1559588]	protein_coding	0.283922	0.09866	0.040496	1.84208	0.54321	0.770024	0.0022138	0.105607	0.134084	-2.89879	down	yes
ENSRNOG00000024093	Dmrta1	DMRTA1	313352	ENSRNOT00000038972	GO:0000978(RNA polymerase II cis-regulatory region sequence-specific DNA binding);GO:0000981(DNA-binding transcription factor activity, RNA polymerase II-specific);GO:0001541(ovarian follicle development);GO:0003677(DNA binding);GO:0003700(DNA-binding transcription factor activity);GO:0005515(protein binding);GO:0005634(nucleus);GO:0006355(regulation of transcription, DNA-templated);GO:0006357(re…				DMRT-like family A1 [Source:RGD Symbol;Acc:1309796]	protein_coding	0.034483	0.018748	0.02871	0.138678	0.197607	0.090117	0.00221586	0.105607	0.192168	-2.37956	down	yes
ENSRNOG00000030688	Lrrc2	LRRC2	301033	ENSRNOT00000078439	GO:0004722(protein serine/threonine phosphatase activity);GO:0005515(protein binding);GO:0005737(cytoplasm);GO:0006470(protein dephosphorylation);GO:0007165(signal transduction);GO:0043231(intracellular membrane-bounded organelle);GO:1990830(cellular response to leukemia inhibitory factor)				leucine rich repeat containing 2 [Source:RGD Symbol;Acc:1311716]	protein_coding	0.580671	0.582067	0.747187	1.38687	1.98685	1.10446	0.00224335	0.106467	0.426496	-1.2294	down	yes
ENSRNOG00000028207	Colgalt2	COLGALT2	289081	ENSRNOT00000030109		00310(Lysine degradation);00514(Other types of O-glycan biosynthesis);01100(Metabolic pathways)	K11703	EC:2.4.1.50	collagen beta(1-O)galactosyltransferase 2 [Source:RGD Symbol;Acc:1304702]	protein_coding	3.7139	7.58513	12.5393	2.5235	2.92468	2.55863	0.0022408	0.106467	2.97725	1.57398	up	yes
ENSRNOG00000061920	LOC102554283	LOC102554283		ENSRNOT00000087635					A disintegrin and metalloproteinase with thrombospondin motifs 13-like [Source:RGD Symbol;Acc:7617739]	lincRNA	0.081142	0.064267	0.054789	0.336811	0.23983	0.327771	0.00224855	0.10649	0.221357	-2.17555	down	yes
ENSRNOG00000060745	Nlrp12	NLRP12	292541	ENSRNOT00000086331	GO:0001818(negative regulation of cytokine production);GO:0005515(protein binding);GO:0005737(cytoplasm);GO:0009968(negative regulation of signal transduction);GO:0031953(negative regulation of protein autophosphorylation);GO:0032088(negative regulation of NF-kappaB transcription factor activity);GO:0032692(negative regulation of interleukin-1 production);GO:0032715(negative regulation of interle…	04621(NOD-like receptor signaling pathway)			NLR family, pyrin domain containing 12 [Source:RGD Symbol;Acc:1309415]	protein_coding	0.062927	0.038417	0.079888	0	0	0	0.00226347	0.106971	604.107	9.23866	up	yes
ENSRNOG00000002244	Pdgfra	PDGFRA	25267	ENSRNOT00000003077	GO:0000166(nucleotide binding);GO:0001553(luteinization);GO:0001701(in utero embryonic development);GO:0002244(hematopoietic progenitor cell differentiation);GO:0004672(protein kinase activity);GO:0004713(protein tyrosine kinase activity);GO:0004714(transmembrane receptor protein tyrosine kinase activity);GO:0005018(platelet-derived growth factor alpha-receptor activity);GO:0005021(vascular endot…	01521(EGFR tyrosine kinase inhibitor resistance);04010(MAPK signaling pathway);04014(Ras signaling pathway);04015(Rap1 signaling pathway);04020(Calcium signaling pathway);04072(Phospholipase D signaling pathway);04144(Endocytosis);04151(PI3K-Akt signaling pathway);04510(Focal adhesion);04540(Gap junction);04630(JAK-STAT signaling pathway);04810(Regulation of actin cytoskeleton);05163(Human cytome…	K04363	EC:2.7.10.1	platelet derived growth factor receptor alpha [Source:RGD Symbol;Acc:3284]	protein_coding	13.5386	15.3575	10.284	35.5652	29.1459	17.1408	0.00227714	0.107392	0.47867	-1.0629	down	yes
ENSRNOG00000047901	Acp7	ACP7	687403	ENSRNOT00000071691	GO:0003993(acid phosphatase activity);GO:0016787(hydrolase activity);GO:0046872(metal ion binding)				acid phosphatase 7, tartrate resistant [Source:RGD Symbol;Acc:1585399]	protein_coding	1.52748	0	0.419291	0	0	0	0.00228772	0.107666	6489.24	12.6638	up	yes
ENSRNOG00000060879	LOC100910996	LOC100910996	100910996	ENSRNOT00000083450					uncharacterized LOC100910996 [Source:RGD Symbol;Acc:6495714]	protein_coding	8.07548	4.99706	6.84847	26.0417	7.94422	15.1072	0.00230163	0.108095	0.40578	-1.30123	down	yes
ENSRNOG00000014534	AC128859.1	AC128859.1		ENSRNOT00000019503						processed_pseudogene	0.148819	0.063319	0	1.55237	0.659703	0.366124	0.00231105	0.108312	0.0822816	-3.60329	down	yes
ENSRNOG00000020247	Cnih2	CNIH2	361705	ENSRNOT00000027421	GO:0005515(protein binding);GO:0005783(endoplasmic reticulum);GO:0005789(endoplasmic reticulum membrane);GO:0005886(plasma membrane);GO:0014069(postsynaptic density);GO:0016020(membrane);GO:0016021(integral component of membrane);GO:0016192(vesicle-mediated transport);GO:0030054(cell junction);GO:0030425(dendrite);GO:0032281(AMPA glutamate receptor complex);GO:0035249(synaptic transmission, gluta…				cornichon family AMPA receptor auxiliary protein 2 [Source:RGD Symbol;Acc:1304930]	protein_coding	45.6919	20.6281	31.2888	44.8817	107.615	94.2192	0.00233194	0.108838	0.395632	-1.33777	down	yes
ENSRNOG00000027276	Xkr4	XKR4	297801	ENSRNOT00000029503	GO:0016021(integral component of membrane)				XK related 4 [Source:RGD Symbol;Acc:1549780]	protein_coding	3.70188	1.70289	2.98705	4.66696	6.30025	7.14795	0.00232801	0.108838	0.463248	-1.11014	down	yes
ENSRNOG00000025787	Spag6l	SPAG6L	360747	ENSRNOT00000022328	GO:0001669(acrosomal vesicle);GO:0002177(manchette);GO:0003351(epithelial cilium movement involved in extracellular fluid movement);GO:0003356(regulation of cilium beat frequency);GO:0005515(protein binding);GO:0005829(cytosol);GO:0005930(axoneme);GO:0006931(substrate-dependent cell migration, cell attachment to substrate);GO:0007283(spermatogenesis);GO:0007288(sperm axoneme assembly);GO:0008017(…				sperm associated antigen 6-like [Source:RGD Symbol;Acc:1310892]	protein_coding	0.763842	0.543795	0.87237	1.31266	4.31472	1.82927	0.00235242	0.109341	0.292357	-1.7742	down	yes
ENSRNOG00000057451	Itga5	ITGA5	315346	ENSRNOT00000087748	GO:0005154(epidermal growth factor receptor binding);GO:0005178(integrin binding);GO:0005615(extracellular space);GO:0005737(cytoplasm);GO:0005783(endoplasmic reticulum);GO:0005794(Golgi apparatus);GO:0005886(plasma membrane);GO:0005911(cell-cell junction);GO:0005925(focal adhesion);GO:0007044(cell-substrate junction assembly);GO:0007155(cell adhesion);GO:0007157(heterophilic cell-cell adhesion v…	04145(Phagosome);04151(PI3K-Akt signaling pathway);04510(Focal adhesion);04512(ECM-receptor interaction);04640(Hematopoietic cell lineage);04810(Regulation of actin cytoskeleton);05100(Bacterial invasion of epithelial cells);05133(Pertussis);05135(Yersinia infection);05165(Human papillomavirus infection);05168(Herpes simplex virus 1 infection);05205(Proteoglycans in cancer);05206(MicroRNAs in can…			integrin subunit alpha 5 [Source:RGD Symbol;Acc:2925]	protein_coding	29.675	1.60183	6.81913	3.65179	0.988313	1.04798	0.00234941	0.109341	6.69751	2.74362	up	yes
ENSRNOG00000008480	Kcnab3	KCNAB3	58981	ENSRNOT00000011523	GO:0005249(voltage-gated potassium channel activity);GO:0005737(cytoplasm);GO:0006813(potassium ion transport);GO:0016021(integral component of membrane)				potassium voltage-gated channel subfamily A regulatory beta subunit 3 [Source:RGD Symbol;Acc:61830]	protein_coding	6.95934	50.7075	21.7003	4.99833	3.05965	9.42806	0.00240579	0.111363	4.53888	2.18234	up	yes
ENSRNOG00000017901	Acy3	ACY3	293653	ENSRNOT00000024112	GO:0004046(aminoacylase activity);GO:0005737(cytoplasm);GO:0005829(cytosol);GO:0005886(plasma membrane);GO:0016020(membrane);GO:0016324(apical plasma membrane);GO:0016787(hydrolase activity);GO:0016788(hydrolase activity, acting on ester bonds);GO:0016811(hydrolase activity, acting on carbon-nitrogen (but not peptide) bonds, in linear amides);GO:0042802(identical protein binding);GO:0046872(metal…		K18458	EC:3.5.1.114	aminoacylase 3 [Source:RGD Symbol;Acc:1305394]	protein_coding	1.46743	2.52028	1.87167	5.09354	6.01394	3.30286	0.00241361	0.111496	0.40661	-1.29828	down	yes
ENSRNOG00000001865	Serpind1	SERPIND1	79224	ENSRNOT00000084973;ENSRNOT00000031819	GO:0004867(serine-type endopeptidase inhibitor activity);GO:0005615(extracellular space);GO:0007596(blood coagulation);GO:0010951(negative regulation of endopeptidase activity);GO:0010951(negative regulation of endopeptidase activity)	04610(Complement and coagulation cascades);04610(Complement and coagulation cascades)			serpin family D member 1 [Source:RGD Symbol;Acc:619854]	protein_coding	0.0895605	0	0.0418135	0.932944	0.440485	0.147392	0.00242449	0.111737	0.0863836	-3.5331	down	yes
ENSRNOG00000006471	Pvalb	PVALB	25269	ENSRNOT00000067635	GO:0005509(calcium ion binding);GO:0005737(cytoplasm);GO:0030424(axon)				parvalbumin [Source:RGD Symbol;Acc:3457]	protein_coding	23.0485	189.353	54.9278	12.8407	19.5491	23.5916	0.00244792	0.11239	4.77533	2.2556	up	yes
ENSRNOG00000000158	Cdo1	CDO1	81718	ENSRNOT00000000172	GO:0005506(iron ion binding);GO:0005829(cytosol);GO:0006534(cysteine metabolic process);GO:0007595(lactation);GO:0008198(ferrous iron binding);GO:0010243(response to organonitrogen compound);GO:0016491(oxidoreductase activity);GO:0016702(oxidoreductase activity, acting on single donors with incorporation of molecular oxygen, incorporation of two atoms of oxygen);GO:0017172(cysteine dioxygenase ac…	00270(Cysteine and methionine metabolism);00430(Taurine and hypotaurine metabolism);01100(Metabolic pathways)	K00456	EC:1.13.11.20	cysteine dioxygenase type 1 [Source:RGD Symbol;Acc:69262]	protein_coding	104.625	22.1409	90.107	19.6497	23.3483	23.6576	0.00245386	0.112434	3.25364	1.70205	up	yes
ENSRNOG00000032579	Zswim2	ZSWIM2	296455	ENSRNOT00000083015;ENSRNOT00000040303	GO:0000209(protein polyubiquitination);GO:0004842(ubiquitin-protein transferase activity);GO:0008270(zinc ion binding);GO:0043621(protein self-association);GO:0046872(metal ion binding);GO:0061630(ubiquitin protein ligase activity);GO:1902043(positive regulation of extrinsic apoptotic signaling pathway via death domain receptors);GO:1902043(positive regulation of extrinsic apoptotic signaling pat…		K15716	EC:2.3.2.27	zinc finger, SWIM-type containing 2 [Source:RGD Symbol;Acc:1311373]	protein_coding	0.159459	0.0974589	0.0716199	0.30133	0.371743	0.689137	0.00247374	0.112903	0.24118	-2.05182	down	yes
ENSRNOG00000014358	Zic5	ZIC5	361095	ENSRNOT00000067577	GO:0000977(RNA polymerase II transcription regulatory region sequence-specific DNA binding);GO:0000978(RNA polymerase II cis-regulatory region sequence-specific DNA binding);GO:0000981(DNA-binding transcription factor activity, RNA polymerase II-specific);GO:0001843(neural tube closure);GO:0003677(DNA binding);GO:0003700(DNA-binding transcription factor activity);GO:0005634(nucleus);GO:0006357(re…				Zic family member 5 [Source:RGD Symbol;Acc:1310160]	protein_coding	1.0945	0.895561	0.792729	3.76822	1.92182	1.37025	0.00249415	0.112903	0.394147	-1.3432	down	yes
ENSRNOG00000003334	Klhl21	KLHL21	313743	ENSRNOT00000004508	GO:0004842(ubiquitin-protein transferase activity);GO:0005515(protein binding);GO:0005827(polar microtubule);GO:0016567(protein ubiquitination);GO:0031463(Cul3-RING ubiquitin ligase complex);GO:0032465(regulation of cytokinesis);GO:0035853(chromosome passenger complex localization to spindle midzone);GO:0097602(cullin family protein binding)				kelch-like family member 21 [Source:RGD Symbol;Acc:1305863]	protein_coding	13.1373	6.39641	12.6363	5.62766	4.16699	5.93527	0.00249044	0.112903	2.04515	1.03221	up	yes
ENSRNOG00000018911	Pfkfb3	PFKFB3	117276	ENSRNOT00000025731;ENSRNOT00000068354;ENSRNOT00000051067;ENSRNOT00000025700	GO:0000166(nucleotide binding);GO:0003824(catalytic activity);GO:0003873(6-phosphofructo-2-kinase activity);GO:0004331(fructose-2,6-bisphosphate 2-phosphatase activity);GO:0005524(ATP binding);GO:0005654(nucleoplasm);GO:0005829(cytosol);GO:0006000(fructose metabolic process);GO:0006003(fructose 2,6-bisphosphate metabolic process);GO:0006110(regulation of glycolytic process);GO:0007420(brain devel…	00051(Fructose and mannose metabolism);01100(Metabolic pathways);04066(HIF-1 signaling pathway);04152(AMPK signaling pathway);04152(AMPK signaling pathway)	K01103	EC:2.7.1.105;EC:3.1.3.46	6-phosphofructo-2-kinase/fructose-2,6-biphosphatase 3 [Source:RGD Symbol;Acc:619776]	protein_coding	46.0474	14.4045	33.9355	11.2915	10.7499	14.8208	0.00247885	0.112903	2.56055	1.35645	up	yes
ENSRNOG00000039494	Aass	AASS	296925	ENSRNOT00000060530	GO:0003824(catalytic activity);GO:0005739(mitochondrion);GO:0008152(metabolic process);GO:0016491(oxidoreductase activity);GO:0019477(L-lysine catabolic process);GO:0033512(L-lysine catabolic process to acetyl-CoA via saccharopine);GO:0043231(intracellular membrane-bounded organelle);GO:0047130(saccharopine dehydrogenase (NADP+, L-lysine-forming) activity);GO:0047131(saccharopine dehydrogenase (N…	00310(Lysine degradation);01100(Metabolic pathways)	K14157	EC:1.5.1.8;EC:1.5.1.9	aminoadipate-semialdehyde synthase [Source:RGD Symbol;Acc:1310811]	protein_coding	0.92943	2.76265	1.38512	4.83038	6.10479	3.98554	0.00251085	0.113431	0.340278	-1.55521	down	yes
ENSRNOG00000024277	AABR07035470.1	AABR07035470.1		ENSRNOT00000092970;ENSRNOT00000051382;ENSRNOT00000092808		04064(NF-kappa B signaling pathway);04660(T cell receptor signaling pathway);04662(B cell receptor signaling pathway);04662(B cell receptor signaling pathway)			caspase recruitment domain family, member 11 [Source:NCBI gene;Acc:100363332]	processed_transcript	2.62693	1.25351	1.52643	0.835264	0.600255	0.214341	0.00251693	0.113478	3.27717	1.71245	up	yes
ENSRNOG00000001309	Camkk2	CAMKK2	83506	ENSRNOT00000001774	GO:0001934(positive regulation of protein phosphorylation);GO:0004672(protein kinase activity);GO:0005509(calcium ion binding);GO:0005524(ATP binding);GO:0005829(cytosol);GO:0006468(protein phosphorylation);GO:0046777(protein autophosphorylation);GO:0061762(CAMKK-AMPK signaling cascade)	04140(Autophagy - animal);04152(AMPK signaling pathway);04211(Longevity regulating pathway);04920(Adipocytokine signaling pathway);04921(Oxytocin signaling pathway);05034(Alcoholism)	K07359	EC:2.7.11.17	calcium/calmodulin-dependent protein kinase kinase 2 [Source:RGD Symbol;Acc:620092]	protein_coding	6.21162	7.25284	8.84546	8.87342	24.4065	28.4013	0.00253696	0.113926	0.361697	-1.46715	down	yes
ENSRNOG00000012660	Postn	POSTN	361945	ENSRNOT00000084527;ENSRNOT00000017453	GO:0001666(response to hypoxia);GO:0001953(negative regulation of cell-matrix adhesion);GO:0003073(regulation of systemic arterial blood pressure);GO:0003674(molecular_function);GO:0005515(protein binding);GO:0005615(extracellular space);GO:0005737(cytoplasm);GO:0005802(trans-Golgi network);GO:0007155(cell adhesion);GO:0008201(heparin binding);GO:0008593(regulation of Notch signaling pathway);GO:…				periostin [Source:RGD Symbol;Acc:1305285]	protein_coding	8.00438	1.49507	2.61477	1.10605	1.2431	0.545929	0.00256669	0.115032	4.18442	2.06503	up	yes
ENSRNOG00000046581	AABR07048211.1	AABR07048211.1		ENSRNOT00000075061						protein_coding	1.5613	0.939928	1.60887	3.80124	2.76491	2.58657	0.00257353	0.11511	0.449058	-1.15503	down	yes
ENSRNOG00000019791	Sipa1l2	SIPA1L2	361442	ENSRNOT00000026843	GO:0005096(GTPase activator activity);GO:0005515(protein binding);GO:0051056(regulation of small GTPase mediated signal transduction)	04015(Rap1 signaling pathway)			signal-induced proliferation-associated 1 like 2 [Source:RGD Symbol;Acc:1306269]	protein_coding	12.0478	17.8976	17.9794	10.5665	5.00925	8.18624	0.00262084	0.116993	2.01687	1.01212	up	yes
ENSRNOG00000004900	Crhr1	CRHR1	58959	ENSRNOT00000006764;ENSRNOT00000032941	GO:0001666(response to hypoxia);GO:0001965(G-protein alpha-subunit binding);GO:0004888(transmembrane signaling receptor activity);GO:0004930(G protein-coupled receptor activity);GO:0005515(protein binding);GO:0005768(endosome);GO:0005771(multivesicular body);GO:0005802(trans-Golgi network);GO:0005886(plasma membrane);GO:0007165(signal transduction);GO:0007166(cell surface receptor signaling pathw…	04080(Neuroactive ligand-receptor interaction);04730(Long-term depression);04934(Cushing syndrome);04934(Cushing syndrome)			corticotropin releasing hormone receptor 1 [Source:RGD Symbol;Acc:61276]	protein_coding	10.8821	7.49585	10.8801	3.72915	5.70425	3.30635	0.00265066	0.117857	2.29659	1.1995	up	yes
ENSRNOG00000004861	Itga4	ITGA4	311144	ENSRNOT00000006880	GO:0001968(fibronectin binding);GO:0001974(blood vessel remodeling);GO:0002687(positive regulation of leukocyte migration);GO:0003366(cell-matrix adhesion involved in ameboidal cell migration);GO:0003823(antigen binding);GO:0005515(protein binding);GO:0005886(plasma membrane);GO:0005911(cell-cell junction);GO:0007155(cell adhesion);GO:0007157(heterophilic cell-cell adhesion via plasma membrane ce…	04151(PI3K-Akt signaling pathway);04510(Focal adhesion);04512(ECM-receptor interaction);04514(Cell adhesion molecules);04640(Hematopoietic cell lineage);04670(Leukocyte transendothelial migration);04672(Intestinal immune network for IgA production);04810(Regulation of actin cytoskeleton);05135(Yersinia infection);05140(Leishmaniasis);05165(Human papillomavirus infection);05410(Hypertrophic cardio…			integrin subunit alpha 4 [Source:RGD Symbol;Acc:1593249]	protein_coding	0.912131	0.315562	0.372825	0.824256	2.39824	2.24404	0.00267368	0.118561	0.292785	-1.77209	down	yes
ENSRNOG00000036692	Gcgr	GCGR	24953	ENSRNOT00000054962;ENSRNOT00000083601	GO:0004888(transmembrane signaling receptor activity);GO:0004930(G protein-coupled receptor activity);GO:0004967(glucagon receptor activity);GO:0005887(integral component of plasma membrane);GO:0007166(cell surface receptor signaling pathway);GO:0007186(G protein-coupled receptor signaling pathway);GO:0007188(adenylate cyclase-modulating G protein-coupled receptor signaling pathway);GO:0007189(ad…	04080(Neuroactive ligand-receptor interaction);04922(Glucagon signaling pathway);04922(Glucagon signaling pathway)			glucagon receptor [Source:RGD Symbol;Acc:2669]	protein_coding	0.362494	1.58407	0.343151	0.14737	0	0.0321179	0.00269576	0.119158	12.757	3.67321	up	yes
ENSRNOG00000056484	AABR07000978.1	AABR07000978.1		ENSRNOT00000083664						lincRNA	0	0	0	0.956266	0.902148	1.41476	0.00272185	0.120076	9.16542e-05	-13.4134	down	yes
ENSRNOG00000015382	Arid5a	ARID5A	316327	ENSRNOT00000089673;ENSRNOT00000067688	GO:0000122(negative regulation of transcription by RNA polymerase II);GO:0000976(transcription regulatory region sequence-specific DNA binding);GO:0002062(chondrocyte differentiation);GO:0003677(DNA binding);GO:0003682(chromatin binding);GO:0003714(transcription corepressor activity);GO:0005634(nucleus);GO:0005654(nucleoplasm);GO:0005667(transcription regulator complex);GO:0005730(nucleolus);GO:0…				AT-rich interaction domain 5A [Source:RGD Symbol;Acc:1311041]	protein_coding	10.9409	3.96936	10.1222	3.31273	3.75586	2.37553	0.00274681	0.12094	2.65059	1.40631	up	yes
ENSRNOG00000024705	Rarres2	RARRES2	297073	ENSRNOT00000033918	GO:0001523(retinoid metabolic process);GO:0001934(positive regulation of protein phosphorylation);GO:0003084(positive regulation of systemic arterial blood pressure);GO:0005102(signaling receptor binding);GO:0005576(extracellular region);GO:0005615(extracellular space);GO:0006935(chemotaxis);GO:0006954(inflammatory response);GO:0008286(insulin receptor signaling pathway);GO:0010759(positive regul…				retinoic acid receptor responder 2 [Source:RGD Symbol;Acc:1309874]	protein_coding	11.4146	8.12866	6.76792	51.7922	15.972	13.1416	0.00275879	0.121231	0.325207	-1.62057	down	yes
ENSRNOG00000002667	Lamc2	LAMC2	192362	ENSRNOT00000036947;ENSRNOT00000092499;ENSRNOT00000092339;ENSRNOT00000092548;ENSRNOT00000092264	GO:0003674(molecular_function);GO:0005102(signaling receptor binding);GO:0005604(basement membrane);GO:0005607(laminin-2 complex);GO:0005610(laminin-5 complex);GO:0005615(extracellular space);GO:0005938(cell cortex);GO:0008045(motor neuron axon guidance);GO:0008150(biological_process);GO:0008201(heparin binding);GO:0008284(positive regulation of cell population proliferation);GO:0009887(animal or…	04151(PI3K-Akt signaling pathway);04510(Focal adhesion);04512(ECM-receptor interaction);05145(Toxoplasmosis);05146(Amoebiasis);05165(Human papillomavirus infection);05200(Pathways in cancer);05222(Small cell lung cancer);05222(Small cell lung cancer)			laminin subunit gamma 2 [Source:RGD Symbol;Acc:621053]	protein_coding;retained_intron	25.968	0.636192	9.21044	0.391414	1.77997	1.80988	0.00278078	0.121722	8.99579	3.16925	up	yes
ENSRNOG00000046927	AC097575.1	AC097575.1		ENSRNOT00000074227						pseudogene	0	0	0	0.521338	0.565608	0.21829	0.00281877	0.123146	0.000229843	-12.0871	down	yes
ENSRNOG00000057703	Cabp7	CABP7	360970	ENSRNOT00000078179	GO:0005509(calcium ion binding);GO:0005737(cytoplasm);GO:0005794(Golgi apparatus);GO:0005886(plasma membrane);GO:0016020(membrane);GO:0016021(integral component of membrane);GO:0032588(trans-Golgi network membrane);GO:0046872(metal ion binding);GO:0048471(perinuclear region of cytoplasm)				calcium binding protein 7 [Source:RGD Symbol;Acc:1359269]	protein_coding	46.5719	51.1316	23.8097	9.7928	21.0038	9.1264	0.00285738	0.123521	3.04369	1.60582	up	yes
ENSRNOG00000008816	Gpnmb	GPNMB	113955	ENSRNOT00000011945	GO:0001818(negative regulation of cytokine production);GO:0001934(positive regulation of protein phosphorylation);GO:0005178(integrin binding);GO:0005887(integral component of plasma membrane);GO:0007155(cell adhesion);GO:0007165(signal transduction);GO:0007267(cell-cell signaling);GO:0008201(heparin binding);GO:0016021(integral component of membrane);GO:0030335(positive regulation of cell migrat…				glycoprotein nmb [Source:RGD Symbol;Acc:71008]	protein_coding	45.778	5.2707	13.7367	6.23977	4.90781	4.06082	0.0028668	0.123521	4.25984	2.0908	up	yes
ENSRNOG00000000597	Ccn6	CCN6	499461	ENSRNOT00000000735	GO:0005520(insulin-like growth factor binding);GO:0005576(extracellular region);GO:0005615(extracellular space);GO:0005739(mitochondrion);GO:0007165(signal transduction);GO:0008285(negative regulation of cell population proliferation);GO:0016525(negative regulation of angiogenesis);GO:0051881(regulation of mitochondrial membrane potential);GO:1903426(regulation of reactive oxygen species biosynth…				cellular communication network factor 6 [Source:RGD Symbol;Acc:1564120]	protein_coding	0.107863	0.114557	0.038449	0	0	0	0.0029333	0.125475	869.563	9.76415	up	yes
ENSRNOG00000046468	Ptgfr	PTGFR	25652	ENSRNOT00000071195	GO:0004930(G protein-coupled receptor activity);GO:0004958(prostaglandin F receptor activity);GO:0005576(extracellular region);GO:0005737(cytoplasm);GO:0005886(plasma membrane);GO:0007186(G protein-coupled receptor signaling pathway);GO:0008284(positive regulation of cell population proliferation);GO:0010628(positive regulation of gene expression);GO:0016021(integral component of membrane);GO:003…	04020(Calcium signaling pathway);04072(Phospholipase D signaling pathway);04080(Neuroactive ligand-receptor interaction)			prostaglandin F receptor [Source:RGD Symbol;Acc:3436]	protein_coding	1.06995	0.744555	0.272295	5.21381	2.05725	1.13101	0.002961	0.12642	0.248368	-2.00945	down	yes
ENSRNOG00000001416	Vgf	VGF	29461	ENSRNOT00000041808	GO:0005184(neuropeptide hormone activity)				VGF nerve growth factor inducible [Source:RGD Symbol;Acc:69399]	protein_coding	319.404	45.1698	146.811	50.8962	35.9413	55.2693	0.00300414	0.128019	3.59859	1.84743	up	yes
ENSRNOG00000003899	Krt14	KRT14	287701	ENSRNOT00000083895;ENSRNOT00000005285	GO:0005198(structural molecule activity);GO:0005634(nucleus);GO:0005737(cytoplasm);GO:0005882(intermediate filament);GO:0007568(aging);GO:0030855(epithelial cell differentiation);GO:0042633(hair cycle);GO:0045095(keratin filament);GO:0045110(intermediate filament bundle assembly);GO:0045178(basal part of cell);GO:0071944(cell periphery);GO:1990254(keratin filament binding);GO:1990254(keratin fila…	04915(Estrogen signaling pathway);05150(Staphylococcus aureus infection);05150(Staphylococcus aureus infection)			keratin 14 [Source:RGD Symbol;Acc:1307463]	protein_coding	0.160421	0.130988	0.0350706	0	0	0	0.00302087	0.128247	1088.26	10.0878	up	yes
ENSRNOG00000023340	Tmem72	TMEM72	362424	ENSRNOT00000037397	GO:0016020(membrane);GO:0016021(integral component of membrane)				transmembrane protein 72 [Source:RGD Symbol;Acc:1308850]	protein_coding	0.10305	1.72433	0.13777	0.094732	0.013125	0.084349	0.00302931	0.128364	10.2242	3.35391	up	yes
ENSRNOG00000023561	Ano2	ANO2	100361584	ENSRNOT00000078495;ENSRNOT00000084240;ENSRNOT00000032112	GO:0005229(intracellular calcium activated chloride channel activity);GO:0005886(plasma membrane);GO:0006821(chloride transport);GO:0042802(identical protein binding);GO:0046983(protein dimerization activity);GO:0097730(non-motile cilium);GO:0097730(non-motile cilium)	04740(Olfactory transduction);04740(Olfactory transduction)			anoctamin 2 [Source:RGD Symbol;Acc:1591606]	protein_coding	0.401255	0.0599575	0.101046	0.18597	2.11711	1.58177	0.00304414	0.128519	0.144731	-2.78855	down	yes
ENSRNOG00000002831	Wfikkn2	WFIKKN2	287631	ENSRNOT00000003784	GO:0001501(skeletal system development);GO:0004867(serine-type endopeptidase inhibitor activity);GO:0005515(protein binding);GO:0005576(extracellular region);GO:0005615(extracellular space);GO:0007179(transforming growth factor beta receptor signaling pathway);GO:0030414(peptidase inhibitor activity);GO:0030512(negative regulation of transforming growth factor beta receptor signaling pathway);GO:…				WAP, follistatin/kazal, immunoglobulin, kunitz and netrin domain containing 2 [Source:RGD Symbol;Acc:1305361]	protein_coding	0.791712	1.26528	0.567092	7.76258	2.12352	1.24072	0.00306315	0.12907	0.235834	-2.08416	down	yes
ENSRNOG00000006096	Slc26a7	SLC26A7	297910	ENSRNOT00000088165;ENSRNOT00000093186;ENSRNOT00000067331	GO:0001696(gastric acid secretion);GO:0005253(anion channel activity);GO:0005254(chloride channel activity);GO:0005737(cytoplasm);GO:0005768(endosome);GO:0005887(integral component of plasma membrane);GO:0006820(anion transport);GO:0006821(chloride transport);GO:0008271(secondary active sulfate transmembrane transporter activity);GO:0008272(sulfate transport);GO:0008509(anion transmembrane transp…	04971(Gastric acid secretion);04971(Gastric acid secretion)			solute carrier family 26 member 7 [Source:RGD Symbol;Acc:1310846]	protein_coding	0.209572	0.0568935	0	2.15734	0.575309	0.44389	0.0031352	0.131773	0.0838856	-3.57543	down	yes
ENSRNOG00000001692	Chaf1b	CHAF1B	288242	ENSRNOT00000002299	GO:0000785(chromatin);GO:0005515(protein binding);GO:0005634(nucleus);GO:0005654(nucleoplasm);GO:0006334(nucleosome assembly);GO:0006335(DNA replication-dependent nucleosome assembly);GO:0031497(chromatin assembly);GO:0032991(protein-containing complex);GO:0033186(CAF-1 complex)				chromatin assembly factor 1 subunit B [Source:RGD Symbol;Acc:1307634]	protein_coding	1.75574	0.976747	1.32614	0.765346	0.541571	0.559293	0.00313898	0.131773	2.1748	1.12088	up	yes
ENSRNOG00000032208	Eda	EDA	302424	ENSRNOT00000076977;ENSRNOT00000075980;ENSRNOT00000076425	GO:0001942(hair follicle development);GO:0003674(molecular_function);GO:0005102(signaling receptor binding);GO:0005123(death receptor binding);GO:0005164(tumor necrosis factor receptor binding);GO:0005515(protein binding);GO:0005575(cellular_component);GO:0005615(extracellular space);GO:0005789(endoplasmic reticulum membrane);GO:0005811(lipid droplet);GO:0005887(integral component of plasma membr…	04060(Cytokine-cytokine receptor interaction);04064(NF-kappa B signaling pathway);04064(NF-kappa B signaling pathway)			ectodysplasin-A [Source:RGD Symbol;Acc:1563178]	retained_intron;protein_coding	0.675581	0.209921	0.407999	1.00564	1.11015	1.17186	0.00318991	0.133167	0.393442	-1.34578	down	yes
ENSRNOG00000012083	St6galnac2	ST6GALNAC2	303692	ENSRNOT00000016622	GO:0001665(alpha-N-acetylgalactosaminide alpha-2,6-sialyltransferase activity);GO:0005794(Golgi apparatus);GO:0006486(protein glycosylation);GO:0006493(protein O-linked glycosylation);GO:0008373(sialyltransferase activity);GO:0016020(membrane);GO:0016021(integral component of membrane);GO:0016740(transferase activity);GO:0016757(transferase activity, transferring glycosyl groups);GO:1990743(prote…				ST6 N-acetylgalactosaminide alpha-2,6-sialyltransferase 2 [Source:RGD Symbol;Acc:1560747]	protein_coding	0.213704	0.253032	0.067183	2.14848	0.563422	0.385782	0.00322431	0.134354	0.172361	-2.5365	down	yes
ENSRNOG00000008412	Gprc5a	GPRC5A	312790	ENSRNOT00000011134	GO:0004930(G protein-coupled receptor activity);GO:0005730(nucleolus);GO:0005886(plasma membrane);GO:0007175(negative regulation of epidermal growth factor-activated receptor activity);GO:0007186(G protein-coupled receptor signaling pathway);GO:0016020(membrane);GO:0016021(integral component of membrane);GO:0030295(protein kinase activator activity);GO:0031982(vesicle);GO:0032147(activation of pr…				G protein-coupled receptor, class C, group 5, member A [Source:RGD Symbol;Acc:1310804]	protein_coding	17.3202	0.071504	11.4689	1.52439	0.223697	0.645022	0.00326595	0.135838	12.0599	3.59214	up	yes
ENSRNOG00000013415	Ptpn18	PTPN18	301333	ENSRNOT00000067928;ENSRNOT00000084470	GO:0001825(blastocyst formation);GO:0004725(protein tyrosine phosphatase activity);GO:0004726(non-membrane spanning protein tyrosine phosphatase activity);GO:0005634(nucleus);GO:0005737(cytoplasm);GO:0006470(protein dephosphorylation);GO:0016311(dephosphorylation);GO:0016791(phosphatase activity);GO:0035335(peptidyl-tyrosine dephosphorylation);GO:0035335(peptidyl-tyrosine dephosphorylation)		K18024	EC:3.1.3.48	protein tyrosine phosphatase, non-receptor type 18 [Source:RGD Symbol;Acc:1311586]	protein_coding	0.95964	1.51515	1.39593	4.00171	2.1426	2.50953	0.00334489	0.138356	0.447283	-1.16074	down	yes
ENSRNOG00000018780	Sh3rf2	SH3RF2	307472	ENSRNOT00000025408	GO:0005515(protein binding);GO:0005634(nucleus);GO:0005654(nucleoplasm);GO:0008157(protein phosphatase 1 binding);GO:0010923(negative regulation of phosphatase activity);GO:0019902(phosphatase binding);GO:0030335(positive regulation of cell migration);GO:0031397(negative regulation of protein ubiquitination);GO:0032436(positive regulation of proteasomal ubiquitin-dependent protein catabolic proce…		K12171	EC:2.3.2.27	SH3 domain containing ring finger 2 [Source:RGD Symbol;Acc:1308415]	protein_coding	0.326318	0	0.16586	1.70008	0.577677	2.6146	0.00340612	0.140373	0.100601	-3.31328	down	yes
ENSRNOG00000018853	Slc28a3	SLC28A3	140944	ENSRNOT00000025745	GO:0005337(nucleoside transmembrane transporter activity);GO:0005887(integral component of plasma membrane);GO:0015213(uridine transmembrane transporter activity);GO:0015389(pyrimidine- and adenine-specific:sodium symporter activity);GO:0015390(purine-specific nucleoside:sodium symporter activity);GO:0015855(pyrimidine nucleobase transport);GO:0015860(purine nucleoside transmembrane transport);GO…				solute carrier family 28 member 3 [Source:RGD Symbol;Acc:621224]	protein_coding	0	0	0	0.076408	0.078498	0.064493	0.00345348	0.142065	0.00136737	-9.51438	down	yes
ENSRNOG00000057335	Clec1b	CLEC1B	500336	ENSRNOT00000082537	GO:0004888(transmembrane signaling receptor activity);GO:0005887(integral component of plasma membrane);GO:0007165(signal transduction);GO:0016020(membrane);GO:0016021(integral component of membrane);GO:0030220(platelet formation);GO:0030246(carbohydrate binding)	04625(C-type lectin receptor signaling pathway)			C-type lectin domain family 1, member B [Source:RGD Symbol;Acc:1563517]	protein_coding	0	0	0	1.72237	0.352456	0	0.00348786	0.143218	0.00014459	-12.7557	down	yes
ENSRNOG00000025815	Cdr2l	CDR2L	360656	ENSRNOT00000035865	GO:0042802(identical protein binding)				cerebellar degeneration-related protein 2-like [Source:RGD Symbol;Acc:1306881]	protein_coding	8.62898	15.9413	11.786	7.70711	4.8596	5.40091	0.00350742	0.14376	2.02344	1.01681	up	yes
ENSRNOG00000009450	Hcn4	HCN4	59266	ENSRNOT00000012644	GO:0002027(regulation of heart rate);GO:0003254(regulation of membrane depolarization);GO:0005216(ion channel activity);GO:0005222(intracellular cAMP-activated cation channel activity);GO:0005248(voltage-gated sodium channel activity);GO:0005249(voltage-gated potassium channel activity);GO:0005886(plasma membrane);GO:0006811(ion transport);GO:0006812(cation transport);GO:0006813(potassium ion tra…	04024(cAMP signaling pathway);04742(Taste transduction)			hyperpolarization activated cyclic nucleotide-gated potassium channel 4 [Source:RGD Symbol;Acc:71065]	protein_coding	6.07398	5.30357	3.05279	3.02717	1.354	2.22889	0.00352224	0.144105	2.18309	1.12637	up	yes
ENSRNOG00000061547	AABR07028795.2	AABR07028795.2		ENSRNOT00000091727						lincRNA	0.104602	0.783603	0.794846	0	0.058548	0	0.00353195	0.144194	28.7465	4.84532	up	yes
ENSRNOG00000022107	RT1-M6-1	RT1-M6-1	414785	ENSRNOT00000086007;ENSRNOT00000051480;ENSRNOT00000077774;ENSRNOT00000040634	GO:0002476(antigen processing and presentation of endogenous peptide antigen via MHC class Ib);GO:0005615(extracellular space);GO:0009897(external side of plasma membrane);GO:0016020(membrane);GO:0016021(integral component of membrane);GO:0016021(integral component of membrane)	04144(Endocytosis);04145(Phagosome);04218(Cellular senescence);04514(Cell adhesion molecules);04612(Antigen processing and presentation);04940(Type I diabetes mellitus);05163(Human cytomegalovirus infection);05165(Human papillomavirus infection);05166(Human T-cell leukemia virus 1 infection);05167(Kaposi sarcoma-associated herpesvirus infection);05168(Herpes simplex virus 1 infection);05169(Epste…			RT1 class I, locus M6, gene 1 [Source:RGD Symbol;Acc:1598232]	protein_coding	2.19062	0.326184	6.39363	0.629906	0.450964	0.396037	0.00363044	0.147196	6.03318	2.59292	up	yes
ENSRNOG00000031681	AABR07026539.1	AABR07026539.1		ENSRNOT00000040315					uncharacterized LOC102553495 [Source:NCBI gene;Acc:102553495]	protein_coding	0.540247	0.552066	0.789303	1.46063	1.46185	3.6854	0.00364165	0.147386	0.284753	-1.81222	down	yes
ENSRNOG00000009263	Ifi27	IFI27	170512	ENSRNOT00000012296	GO:0000122(negative regulation of transcription by RNA polymerase II);GO:0001102(RNA polymerase II activating transcription factor binding);GO:0003674(molecular_function);GO:0005521(lamin binding);GO:0005575(cellular_component);GO:0005635(nuclear envelope);GO:0005637(nuclear inner membrane);GO:0005739(mitochondrion);GO:0016020(membrane);GO:0016021(integral component of membrane);GO:0032355(respon…				interferon, alpha-inducible protein 27 [Source:RGD Symbol;Acc:69404]	protein_coding	27.0151	33.5972	18.6297	95.3548	56.8944	35.5716	0.00366815	0.148192	0.421902	-1.24502	down	yes
ENSRNOG00000020129	Cdh3	CDH3	116777	ENSRNOT00000027273	GO:0001895(retina homeostasis);GO:0003674(molecular_function);GO:0005509(calcium ion binding);GO:0005737(cytoplasm);GO:0005886(plasma membrane);GO:0005912(adherens junction);GO:0007155(cell adhesion);GO:0007156(homophilic cell adhesion via plasma membrane adhesion molecules);GO:0010628(positive regulation of gene expression);GO:0010838(positive regulation of keratinocyte proliferation);GO:0016020…	04514(Cell adhesion molecules)			cadherin 3 [Source:RGD Symbol;Acc:621089]	protein_coding	0.146935	0.326024	0.1543	1.0893	0.691639	0.37479	0.00374436	0.149393	0.290973	-1.78104	down	yes
ENSRNOG00000037871	Sfxn5	SFXN5	261737	ENSRNOT00000057537	GO:0005739(mitochondrion);GO:0006811(ion transport);GO:0015075(ion transmembrane transporter activity);GO:0016020(membrane);GO:0055085(transmembrane transport)				sideroflexin 5 [Source:RGD Symbol;Acc:628706]	protein_coding	47.0524	59.1057	53.8661	84.65	158.661	92.3444	0.00374575	0.149393	0.476752	-1.06869	down	yes
ENSRNOG00000007726	Mcam	MCAM	78967	ENSRNOT00000010463;ENSRNOT00000090780	GO:0001525(angiogenesis);GO:0003094(glomerular filtration);GO:0009897(external side of plasma membrane);GO:0061042(vascular wound healing);GO:0061042(vascular wound healing)				melanoma cell adhesion molecule [Source:RGD Symbol;Acc:620463]	protein_coding	44.7548	24.0441	27.8958	22.6166	8.75078	7.62227	0.00374485	0.149393	2.48001	1.31035	up	yes
ENSRNOG00000002802	Cxcl1	CXCL1	81503	ENSRNOT00000003778	GO:0005125(cytokine activity);GO:0005576(extracellular region);GO:0005615(extracellular space);GO:0006935(chemotaxis);GO:0006952(defense response);GO:0006955(immune response);GO:0007165(signal transduction);GO:0008009(chemokine activity);GO:0032930(positive regulation of superoxide anion generation);GO:0060326(cell chemotaxis);GO:0070965(positive regulation of neutrophil mediated killing of fungu…	04060(Cytokine-cytokine receptor interaction);04061(Viral protein interaction with cytokine and cytokine receptor);04062(Chemokine signaling pathway);04064(NF-kappa B signaling pathway);04621(NOD-like receptor signaling pathway);04657(IL-17 signaling pathway);04668(TNF signaling pathway);05134(Legionellosis);05146(Amoebiasis);05167(Kaposi sarcoma-associated herpesvirus infection);05323(Rheumatoid…			C-X-C motif chemokine ligand 1 [Source:RGD Symbol;Acc:619869]	protein_coding	9.27308	0	0.708875	0.104155	0	0.113464	0.00374837	0.149393	45.8689	5.51945	up	yes
ENSRNOG00000033672	Alpp	ALPP	100359675	ENSRNOT00000025978	GO:0003824(catalytic activity);GO:0004035(alkaline phosphatase activity);GO:0016791(phosphatase activity);GO:0030016(myofibril)	00730(Thiamine metabolism);00790(Folate biosynthesis);01100(Metabolic pathways);01240(Biosynthesis of cofactors)	K01077	EC:3.1.3.1	alkaline phosphatase, placental [Source:RGD Symbol;Acc:2325055]	protein_coding	1.91504	0	0.257863	0.012952	0	0	0.00375941	0.149393	167.766	7.3903	up	yes
ENSRNOG00000050743	LOC100911796	LOC100911796	100911796	ENSRNOT00000082943;ENSRNOT00000050538	GO:0001609(G protein-coupled adenosine receptor activity);GO:0001973(G protein-coupled adenosine receptor signaling pathway);GO:0002553(histamine secretion by mast cell);GO:0002687(positive regulation of leukocyte migration);GO:0004930(G protein-coupled receptor activity);GO:0005886(plasma membrane);GO:0005887(integral component of plasma membrane);GO:0007165(signal transduction);GO:0007186(G pro…	04022(cGMP-PKG signaling pathway);04071(Sphingolipid signaling pathway);04080(Neuroactive ligand-receptor interaction);04080(Neuroactive ligand-receptor interaction)			adenosine receptor A3-like [Source:RGD Symbol;Acc:6491091]	protein_coding	0.039436	0.331361	0.082511	0.684198	1.66241	0.660164	0.00380466	0.150471	0.150762	-2.72965	down	yes
ENSRNOG00000014082	Sp7	SP7	300260	ENSRNOT00000018828;ENSRNOT00000081758	GO:0000978(RNA polymerase II cis-regulatory region sequence-specific DNA binding);GO:0000981(DNA-binding transcription factor activity, RNA polymerase II-specific);GO:0001228(DNA-binding transcription activator activity, RNA polymerase II-specific);GO:0001649(osteoblast differentiation);GO:0003677(DNA binding);GO:0005634(nucleus);GO:0005737(cytoplasm);GO:0006357(regulation of transcription by RNA…				Sp7 transcription factor [Source:RGD Symbol;Acc:631377]	protein_coding	1.84421	2.51397	1.5846	1.19018	0.700659	0.76183	0.00379888	0.150471	2.24029	1.16369	up	yes
ENSRNOG00000002926	Uap1	UAP1	498272	ENSRNOT00000058560	GO:0005654(nucleoplasm);GO:0005829(cytosol);GO:0005886(plasma membrane);GO:0042802(identical protein binding);GO:0070569(uridylyltransferase activity)	00520(Amino sugar and nucleotide sugar metabolism);01100(Metabolic pathways)	K00972	EC:2.7.7.23;EC:2.7.7.83	UDP-N-acetylglucosamine pyrophosphorylase 1 [Source:RGD Symbol;Acc:1561967]	protein_coding	37.751	15.8729	19.2092	14.6703	8.75636	10.4606	0.00386747	0.152687	2.14928	1.10385	up	yes
ENSRNOG00000054217	Runx3	RUNX3	156726	ENSRNOT00000083645;ENSRNOT00000086650	GO:0003677(DNA binding);GO:0003700(DNA-binding transcription factor activity);GO:0005524(ATP binding);GO:0005634(nucleus);GO:0005654(nucleoplasm);GO:0005730(nucleolus);GO:0005737(cytoplasm);GO:0005829(cytosol);GO:0006355(regulation of transcription, DNA-templated);GO:0006468(protein phosphorylation);GO:0043231(intracellular membrane-bounded organelle);GO:0045893(positive regulation of transcripti…	04658(Th1 and Th2 cell differentiation);05169(Epstein-Barr virus infection);05169(Epstein-Barr virus infection)			RUNX family transcription factor 3 [Source:RGD Symbol;Acc:620082]	protein_coding	1.45738	0.118729	0.736326	0	0	0.090992	0.0038934	0.153174	25.4136	4.66753	up	yes
ENSRNOG00000050395	Ms4a6e	MS4A6E		ENSRNOT00000074127	GO:0016020(membrane);GO:0016021(integral component of membrane)				membrane spanning 4-domains A6E [Source:RGD Symbol;Acc:6486317]	protein_coding	1.11691	0.76936	0.407093	5.97356	1.80823	1.26687	0.00398266	0.154795	0.253448	-1.98024	down	yes
ENSRNOG00000015807	Pyroxd2	PYROXD2	309381	ENSRNOT00000021257	GO:0005759(mitochondrial matrix);GO:0007005(mitochondrion organization);GO:0016491(oxidoreductase activity);GO:0055114(obsolete oxidation-reduction process)				pyridine nucleotide-disulphide oxidoreductase domain 2 [Source:RGD Symbol;Acc:1303232]	protein_coding	2.42902	3.34438	2.32082	5.74939	7.52686	4.10171	0.00398155	0.154795	0.465775	-1.1023	down	yes
ENSRNOG00000033528	Tll1	TLL1	678743	ENSRNOT00000065642	GO:0004222(metalloendopeptidase activity);GO:0005509(calcium ion binding);GO:0005518(collagen binding);GO:0006508(proteolysis);GO:0008233(peptidase activity);GO:0008237(metallopeptidase activity);GO:0008270(zinc ion binding);GO:0016787(hydrolase activity);GO:0030154(cell differentiation);GO:0046872(metal ion binding)				tolloid-like 1 [Source:RGD Symbol;Acc:1306120]	protein_coding	8.27612	1.60653	3.04067	0.729156	0.373929	1.84078	0.00410111	0.158579	4.38992	2.1342	up	yes
ENSRNOG00000051462	AABR07071739.1	AABR07071739.1		ENSRNOT00000086617						lincRNA	0	0	0	0.062424	0.174191	0.156581	0.0041314	0.158583	0.000762978	-10.3561	down	yes
ENSRNOG00000051264	AABR07059679.1	AABR07059679.1		ENSRNOT00000076124;ENSRNOT00000076282						antisense	0.822552	0.0608513	0.440041	0.721277	1.54744	6.07154	0.00412465	0.158583	0.158681	-2.6558	down	yes
ENSRNOG00000017672	Akr1c14	AKR1C14	191574	ENSRNOT00000023835	GO:0016491(oxidoreductase activity);GO:0047023(androsterone dehydrogenase activity);GO:0055114(obsolete oxidation-reduction process)				aldo-keto reductase family 1, member C14 [Source:RGD Symbol;Acc:708361]	protein_coding	2.62629	1.05774	0.457743	11.1765	2.83276	3.27273	0.00411037	0.158583	0.239659	-2.06095	down	yes
ENSRNOG00000025589	Jph4	JPH4	445271	ENSRNOT00000033722	GO:0001817(regulation of cytokine production);GO:0005783(endoplasmic reticulum);GO:0005789(endoplasmic reticulum membrane);GO:0005790(smooth endoplasmic reticulum);GO:0005886(plasma membrane);GO:0007612(learning);GO:0016020(membrane);GO:0016021(integral component of membrane);GO:0030314(junctional membrane complex);GO:0043198(dendritic shaft);GO:0048167(regulation of synaptic plasticity);GO:00508…				junctophilin 4 [Source:RGD Symbol;Acc:1303170]	protein_coding	24.6785	33.9301	26.8027	32.7467	97.9404	89.9874	0.00413638	0.158583	0.387047	-1.36942	down	yes
ENSRNOG00000010098	Plek2	PLEK2	314260	ENSRNOT00000014125	GO:0005886(plasma membrane);GO:0016020(membrane);GO:0030036(actin cytoskeleton organization);GO:0031346(positive regulation of cell projection organization);GO:0031532(actin cytoskeleton reorganization);GO:0032266(phosphatidylinositol-3-phosphate binding);GO:0035556(intracellular signal transduction);GO:0043325(phosphatidylinositol-3,4-bisphosphate binding);GO:0080025(phosphatidylinositol-3,5-bis…				pleckstrin 2 [Source:RGD Symbol;Acc:1305786]	protein_coding	6.69531	0.833431	0.615714	0.365403	0.472668	0.509582	0.00412559	0.158583	6.04344	2.59537	up	yes
ENSRNOG00000046658	Omd	OMD	83717	ENSRNOT00000074323	GO:0005515(protein binding);GO:0030500(regulation of bone mineralization);GO:0062023(collagen-containing extracellular matrix)				osteomodulin [Source:RGD Symbol;Acc:621818]	protein_coding	0.077041	0.929475	0.218099	10.825	0.987513	0.8312	0.00417871	0.159123	0.0968556	-3.36802	down	yes
ENSRNOG00000002382	Mfap4	MFAP4	287382	ENSRNOT00000078231;ENSRNOT00000003268	GO:0001527(microfibril);GO:0001867(complement activation, lectin pathway);GO:0003823(antigen binding);GO:0005102(signaling receptor binding);GO:0005576(extracellular region);GO:0005615(extracellular space);GO:0009650(UV protection);GO:0010712(regulation of collagen metabolic process);GO:0048251(elastic fiber assembly);GO:0062023(collagen-containing extracellular matrix);GO:0071493(cellular respon…				microfibril associated protein 4 [Source:RGD Symbol;Acc:1307841]	protein_coding	0.242667	0.592326	0.2711	7.3225	1.23422	0.298793	0.00419429	0.159178	0.124905	-3.0011	down	yes
ENSRNOG00000018384	Adam12	ADAM12	679837	ENSRNOT00000024974	GO:0004222(metalloendopeptidase activity);GO:0006508(proteolysis);GO:0008237(metallopeptidase activity)				ADAM metallopeptidase domain 12 [Source:RGD Symbol;Acc:1583652]	protein_coding	5.94232	0.918516	2.41051	1.19302	0.413839	0.779828	0.00421304	0.159621	3.88461	1.95777	up	yes
ENSRNOG00000038505	Gmnc	GMNC	498102	ENSRNOT00000058701	GO:0003682(chromatin binding);GO:0005634(nucleus);GO:0006260(DNA replication);GO:0006270(DNA replication initiation);GO:0060271(cilium assembly)				geminin coiled-coil domain containing [Source:RGD Symbol;Acc:1563170]	protein_coding	0.162659	0.05386	0.10049	0.348362	0.215136	0.868249	0.00426466	0.161142	0.221414	-2.17518	down	yes
ENSRNOG00000007687	Sema7a	SEMA7A	315711	ENSRNOT00000010620	GO:0001755(neural crest cell migration);GO:0001934(positive regulation of protein phosphorylation);GO:0005178(integrin binding);GO:0005515(protein binding);GO:0005615(extracellular space);GO:0005887(integral component of plasma membrane);GO:0007229(integrin-mediated signaling pathway);GO:0007275(multicellular organism development);GO:0007399(nervous system development);GO:0007411(axon guidance);G…	04360(Axon guidance)			semaphorin 7A (John Milton Hagen blood group) [Source:RGD Symbol;Acc:1305192]	protein_coding	59.7708	96.9943	66.3885	16.2039	23.5209	45.1808	0.00426748	0.161142	2.62825	1.3941	up	yes
ENSRNOG00000002916	Ca4	CA4	29242	ENSRNOT00000003908	GO:0004089(carbonate dehydratase activity);GO:0005791(rough endoplasmic reticulum);GO:0005793(endoplasmic reticulum-Golgi intermediate compartment);GO:0005794(Golgi apparatus);GO:0005802(trans-Golgi network);GO:0005886(plasma membrane);GO:0008270(zinc ion binding);GO:0009986(cell surface);GO:0015701(bicarbonate transport);GO:0016020(membrane);GO:0016324(apical plasma membrane);GO:0016829(lyase ac…	00910(Nitrogen metabolism);01100(Metabolic pathways);04964(Proximal tubule bicarbonate reclamation)	K18246	EC:4.2.1.1	carbonic anhydrase 4 [Source:RGD Symbol;Acc:2242]	protein_coding	14.3291	11.8097	12.4282	5.3361	8.20531	4.74828	0.00430356	0.161558	2.10867	1.07633	up	yes
ENSRNOG00000023465	Depp1	DEPP1	500300	ENSRNOT00000018133	GO:0005737(cytoplasm);GO:0005739(mitochondrion);GO:0005777(peroxisome);GO:0010506(regulation of autophagy);GO:0043231(intracellular membrane-bounded organelle)				DEPP1, autophagy regulator [Source:RGD Symbol;Acc:1565700]	protein_coding	5.71892	1.60749	4.76389	1.50528	1.38041	1.29923	0.00430468	0.161558	2.88902	1.53058	up	yes
ENSRNOG00000022946	Slc22a3	SLC22A3	29504	ENSRNOT00000037369	GO:0005326(neurotransmitter transmembrane transporter activity);GO:0005886(plasma membrane);GO:0006836(neurotransmitter transport);GO:0006837(serotonin transport);GO:0008504(monoamine transmembrane transporter activity);GO:0015101(organic cation transmembrane transporter activity);GO:0015651(quaternary ammonium group transmembrane transporter activity);GO:0015695(organic cation transport);GO:0015…	05231(Choline metabolism in cancer)			solute carrier family 22 member 3 [Source:RGD Symbol;Acc:3701]	protein_coding	0.15071	0.212443	0.357	0.6922	0.583448	0.583288	0.00434319	0.162369	0.387401	-1.3681	down	yes
ENSRNOG00000028926	AC098959.1	AC098959.1		ENSRNOT00000036630	GO:0004252(serine-type endopeptidase activity);GO:0005615(extracellular space);GO:0006508(proteolysis);GO:0008233(peptidase activity);GO:0008236(serine-type peptidase activity);GO:0016787(hydrolase activity)				similar to implantation serine proteinase 2 [Source:NCBI gene;Acc:501679]	protein_coding	2.81869	0	0.19823	0	0	0	0.00435697	0.162615	10056.4	13.2958	up	yes
ENSRNOG00000026371	Krt17	KRT17	287702	ENSRNOT00000084493;ENSRNOT00000005382	GO:0002009(morphogenesis of an epithelium);GO:0005198(structural molecule activity);GO:0005737(cytoplasm);GO:0005882(intermediate filament);GO:0030307(positive regulation of cell growth);GO:0031069(hair follicle morphogenesis);GO:0031424(keratinization);GO:0045109(intermediate filament organization);GO:0045111(intermediate filament cytoskeleton);GO:0045727(positive regulation of translation);GO:0…	04915(Estrogen signaling pathway);05150(Staphylococcus aureus infection);05150(Staphylococcus aureus infection)			keratin 17 [Source:RGD Symbol;Acc:1303181]	protein_coding	7.01293	0.105396	0.318937	0.267198	0.0267972	0	0.00436812	0.162616	25.2972	4.66091	up	yes
ENSRNOG00000013850	Hes5	HES5	79225	ENSRNOT00000018769	GO:0000122(negative regulation of transcription by RNA polymerase II);GO:0001227(DNA-binding transcription repressor activity, RNA polymerase II-specific);GO:0003677(DNA binding);GO:0006355(regulation of transcription, DNA-templated);GO:0007155(cell adhesion);GO:0007219(Notch signaling pathway);GO:0007224(smoothened signaling pathway);GO:0007420(brain development);GO:0008284(positive regulation o…	04330(Notch signaling pathway);05165(Human papillomavirus infection);05200(Pathways in cancer);05224(Breast cancer)			hes family bHLH transcription factor 5 [Source:RGD Symbol;Acc:621340]	protein_coding	0.672888	2.71437	3.97617	9.40345	20.2001	4.69163	0.00441954	0.163865	0.214707	-2.21956	down	yes
ENSRNOG00000054108	AABR07070331.1	AABR07070331.1		ENSRNOT00000086237						lincRNA	0	0	0	0.564872	0.30694	0.239659	0.00444703	0.164343	0.000269913	-11.8552	down	yes
ENSRNOG00000047002	Fstl5	FSTL5	365823	ENSRNOT00000076793	GO:0005509(calcium ion binding);GO:0005515(protein binding);GO:0005576(extracellular region);GO:0007275(multicellular organism development);GO:0030154(cell differentiation)				follistatin-like 5 [Source:RGD Symbol;Acc:1306858]	protein_coding	3.23874	5.52997	7.17019	13.1373	8.18829	12.6741	0.00460758	0.168868	0.468795	-1.09297	down	yes
ENSRNOG00000022863	Lingo4	LINGO4	499668	ENSRNOT00000036656	GO:0005515(protein binding);GO:0005615(extracellular space);GO:0016020(membrane);GO:0016021(integral component of membrane);GO:0031012(extracellular matrix);GO:0051965(positive regulation of synapse assembly)				leucine rich repeat and Ig domain containing 4 [Source:RGD Symbol;Acc:1562025]	protein_coding	0.149206	1.22021	0.488625	0.226237	0.076511	0.0623	0.00461441	0.168868	5.08986	2.34763	up	yes
ENSRNOG00000059741	Tmc4	TMC4	308310	ENSRNOT00000085010;ENSRNOT00000080466	GO:0005887(integral component of plasma membrane);GO:0016020(membrane);GO:0016021(integral component of membrane);GO:0016021(integral component of membrane)				transmembrane channel-like 4 [Source:RGD Symbol;Acc:1304811]	protein_coding	0.50669	0.362312	0.65245	0.258359	0.192841	0.119373	0.00462435	0.168957	2.66653	1.41496	up	yes
ENSRNOG00000019851	Cox6a2	COX6A2	25278	ENSRNOT00000026908	GO:0004129(cytochrome-c oxidase activity);GO:0005739(mitochondrion);GO:0005743(mitochondrial inner membrane);GO:0005751(mitochondrial respiratory chain complex IV);GO:0006119(oxidative phosphorylation);GO:0016020(membrane);GO:0016021(integral component of membrane);GO:0016491(oxidoreductase activity);GO:0022900(electron transport chain);GO:1902600(proton transmembrane transport)	00190(Oxidative phosphorylation);01100(Metabolic pathways);04260(Cardiac muscle contraction);04714(Thermogenesis);04932(Non-alcoholic fatty liver disease);05010(Alzheimer disease);05012(Parkinson disease);05014(Amyotrophic lateral sclerosis);05016(Huntington disease);05020(Prion disease);05022(Pathways of neurodegeneration - multiple diseases)			cytochrome c oxidase subunit 6A2 [Source:RGD Symbol;Acc:2385]	protein_coding	4.0803	2.51347	2.08598	0.876945	1.20155	0.79609	0.00463942	0.169234	3.01948	1.5943	up	yes
ENSRNOG00000054904	AABR07037698.1	AABR07037698.1		ENSRNOT00000080867						lincRNA	0	0	0	0.208419	0.038633	0.046339	0.00470044	0.171134	0.00102253	-9.93365	down	yes
ENSRNOG00000054274	Cacnb3	CACNB3	25297	ENSRNOT00000081206	GO:0005244(voltage-gated ion channel activity);GO:0005245(voltage-gated calcium channel activity);GO:0005246(calcium channel regulator activity);GO:0005262(calcium channel activity);GO:0005515(protein binding);GO:0005737(cytoplasm);GO:0005891(voltage-gated calcium channel complex);GO:0006811(ion transport);GO:0006816(calcium ion transport);GO:0007268(chemical synaptic transmission);GO:0007528(neu…	04010(MAPK signaling pathway);04260(Cardiac muscle contraction);04261(Adrenergic signaling in cardiomyocytes);04921(Oxytocin signaling pathway);05410(Hypertrophic cardiomyopathy);05412(Arrhythmogenic right ventricular cardiomyopathy);05414(Dilated cardiomyopathy)			calcium voltage-gated channel auxiliary subunit beta 3 [Source:RGD Symbol;Acc:2248]	protein_coding	29.8827	13.6731	30.0612	32.8867	78.934	66.216	0.0047123	0.171134	0.413493	-1.27406	down	yes
ENSRNOG00000048847	Wdr17	WDR17	364653	ENSRNOT00000074885	GO:0005515(protein binding)				WD repeat domain 17 [Source:RGD Symbol;Acc:1590843]	protein_coding	3.309	1.09649	2.66742	3.39304	6.01694	10.3698	0.00481482	0.173943	0.357583	-1.48365	down	yes
ENSRNOG00000060475	AABR07001555.1	AABR07001555.1		ENSRNOT00000082248						lincRNA	3.25466	2.65508	1.79319	0.894239	0.892852	0.647862	0.00485697	0.174348	3.16348	1.66151	up	yes
ENSRNOG00000057161	AABR07027407.1	AABR07027407.1		ENSRNOT00000090633						lincRNA	63.0647	36.8574	134.831	14.2911	31.8243	26.1274	0.0048723	0.17462	3.24951	1.70022	up	yes
ENSRNOG00000001378	Iqcd	IQCD	498184	ENSRNOT00000001860	GO:0005515(protein binding);GO:0036064(ciliary basal body)				IQ motif containing D [Source:RGD Symbol;Acc:1560757]	protein_coding	1.15949	1.99821	1.7256	4.01077	3.1032	2.93111	0.00499519	0.178457	0.486138	-1.04056	down	yes
ENSRNOG00000032396	RGD1559575	RGD1559575	287231	ENSRNOT00000046438	GO:0005525(GTP binding);GO:0016020(membrane)				similar to novel protein [Source:RGD Symbol;Acc:1559575]	protein_coding	0.13811	0.079195	0	2.13957	0.384551	0.184942	0.00504858	0.179795	0.0802141	-3.64	down	yes
ENSRNOG00000019857	Gng7	GNG7	58979	ENSRNOT00000026893	GO:0005834(heterotrimeric G-protein complex);GO:0005886(plasma membrane);GO:0007165(signal transduction);GO:0007186(G protein-coupled receptor signaling pathway);GO:0016020(membrane);GO:0031681(G-protein beta-subunit binding)	04014(Ras signaling pathway);04062(Chemokine signaling pathway);04151(PI3K-Akt signaling pathway);04371(Apelin signaling pathway);04713(Circadian entrainment);04723(Retrograde endocannabinoid signaling);04724(Glutamatergic synapse);04725(Cholinergic synapse);04726(Serotonergic synapse);04727(GABAergic synapse);04728(Dopaminergic synapse);04740(Olfactory transduction);04926(Relaxin signaling pathw…			G protein subunit gamma 7 [Source:RGD Symbol;Acc:61860]	protein_coding	13.6496	12.3602	15.1843	9.76207	37.2269	131.685	0.00506278	0.180016	0.230554	-2.11682	down	yes
ENSRNOG00000020833	Cspg5	CSPG5	50568	ENSRNOT00000028278	GO:0005794(Golgi apparatus);GO:0007399(nervous system development);GO:0016020(membrane);GO:0016021(integral component of membrane);GO:0030660(Golgi-associated vesicle membrane);GO:0050804(modulation of chemical synaptic transmission);GO:0098978(glutamatergic synapse);GO:0098982(GABA-ergic synapse);GO:0099055(integral component of postsynaptic membrane);GO:0099550(trans-synaptic signaling, modulat…				chondroitin sulfate proteoglycan 5 [Source:RGD Symbol;Acc:2431]	protein_coding	27.4082	32.4128	36.4238	51.6131	98.6046	52.6134	0.0050913	0.180745	0.474508	-1.0755	down	yes
ENSRNOG00000060052	Tdrd15	TDRD15	102556253	ENSRNOT00000083144					tudor domain containing 15 [Source:RGD Symbol;Acc:7716193]	protein_coding	0	0	0	0.02101	0.021077	0.031153	0.00520952	0.184072	0.00409612	-7.93153	down	yes
ENSRNOG00000008116	Plpp3	PLPP3	192270	ENSRNOT00000011237	GO:0001568(blood vessel development);GO:0001702(gastrulation with mouth forming second);GO:0001933(negative regulation of protein phosphorylation);GO:0005178(integrin binding);GO:0005886(plasma membrane);GO:0006644(phospholipid metabolic process);GO:0007155(cell adhesion);GO:0008195(phosphatidate phosphatase activity);GO:0016020(membrane);GO:0016021(integral component of membrane);GO:0016311(deph…	00561(Glycerolipid metabolism);00564(Glycerophospholipid metabolism);00565(Ether lipid metabolism);00600(Sphingolipid metabolism);01100(Metabolic pathways);04072(Phospholipase D signaling pathway);04666(Fc gamma R-mediated phagocytosis);04975(Fat digestion and absorption);05231(Choline metabolism in cancer)	K01080	EC:3.1.3.4	phospholipid phosphatase 3 [Source:RGD Symbol;Acc:620454]	protein_coding	25.6369	61.5174	40.5057	94.0674	179.843	72.326	0.00520381	0.184072	0.368707	-1.43945	down	yes
ENSRNOG00000013945	Itpkc	ITPKC	308451	ENSRNOT00000018696	GO:0000166(nucleotide binding);GO:0000828(inositol hexakisphosphate kinase activity);GO:0005516(calmodulin binding);GO:0005524(ATP binding);GO:0005634(nucleus);GO:0005737(cytoplasm);GO:0008440(inositol-1,4,5-trisphosphate 3-kinase activity);GO:0016301(kinase activity);GO:0016310(phosphorylation);GO:0016740(transferase activity);GO:0032958(inositol phosphate biosynthetic process);GO:0046854(phosph…	00562(Inositol phosphate metabolism);01100(Metabolic pathways);04020(Calcium signaling pathway);04070(Phosphatidylinositol signaling system)	K00911	EC:2.7.1.127	inositol-trisphosphate 3-kinase C [Source:RGD Symbol;Acc:631336]	protein_coding	18.8187	3.3797	11.0048	3.15575	3.29592	4.1664	0.00523098	0.184542	3.12705	1.6448	up	yes
ENSRNOG00000028801	Gsap	GSAP	311984	ENSRNOT00000083964;ENSRNOT00000039953	GO:0001540(amyloid-beta binding);GO:0005802(trans-Golgi network);GO:0030162(regulation of proteolysis);GO:1902004(positive regulation of amyloid-beta formation);GO:1902004(positive regulation of amyloid-beta formation)				gamma-secretase activating protein [Source:RGD Symbol;Acc:1563271]	protein_coding	2.99638	0.508214	0.677543	0.435415	0.305499	0.277678	0.0052435	0.184694	4.1058	2.03766	up	yes
ENSRNOG00000049942	RGD1564899	RGD1564899	498579	ENSRNOT00000073370	GO:0005737(cytoplasm);GO:0030018(Z disc);GO:0070886(positive regulation of calcineurin-NFAT signaling cascade)				similar to chromosome 10 open reading frame 71 [Source:RGD Symbol;Acc:1564899]	protein_coding	0	0	0.007832	0.094982	0.03294	0.063719	0.0052577	0.184905	0.0408681	-4.61288	down	yes
ENSRNOG00000020746	Lin7b	LIN7B	60377	ENSRNOT00000028164	GO:0005515(protein binding);GO:0005886(plasma membrane);GO:0007269(neurotransmitter secretion);GO:0019904(protein domain specific binding)				lin-7 homolog B, crumbs cell polarity complex component [Source:RGD Symbol;Acc:620730]	protein_coding	8.03777	15.5526	15.3722	19.5128	32.7437	43.188	0.00529516	0.18501	0.408222	-1.29257	down	yes
ENSRNOG00000030285	Epha3	EPHA3	29210	ENSRNOT00000090197;ENSRNOT00000040065	GO:0000166(nucleotide binding);GO:0004672(protein kinase activity);GO:0004713(protein tyrosine kinase activity);GO:0004714(transmembrane receptor protein tyrosine kinase activity);GO:0005003(ephrin receptor activity);GO:0005004(GPI-linked ephrin receptor activity);GO:0005515(protein binding);GO:0005524(ATP binding);GO:0005654(nucleoplasm);GO:0005769(early endosome);GO:0005829(cytosol);GO:0005886(…	04360(Axon guidance);04360(Axon guidance)	K05104	EC:2.7.10.1	Eph receptor A3 [Source:RGD Symbol;Acc:68389]	protein_coding	1.37585	1.10189	1.1307	1.75397	1.96736	4.12724	0.00527873	0.18501	0.459758	-1.12105	down	yes
ENSRNOG00000014333	Vcam1	VCAM1	25361	ENSRNOT00000078806;ENSRNOT00000077972;ENSRNOT00000019377	GO:0002102(podosome);GO:0005178(integrin binding);GO:0005615(extracellular space);GO:0005769(early endosome);GO:0005783(endoplasmic reticulum);GO:0005794(Golgi apparatus);GO:0005902(microvillus);GO:0007155(cell adhesion);GO:0007157(heterophilic cell-cell adhesion via plasma membrane cell adhesion molecules);GO:0007159(leukocyte cell-cell adhesion);GO:0007160(cell-matrix adhesion);GO:0008131(prima…	04064(NF-kappa B signaling pathway);04514(Cell adhesion molecules);04668(TNF signaling pathway);04670(Leukocyte transendothelial migration);04933(AGE-RAGE signaling pathway in diabetic complications);05143(African trypanosomiasis);05144(Malaria);05418(Fluid shear stress and atherosclerosis);05418(Fluid shear stress and atherosclerosis)			vascular cell adhesion molecule 1 [Source:RGD Symbol;Acc:3952]	protein_coding	6.10333	10.9257	8.59273	21.0287	22.7063	11.875	0.0053017	0.18501	0.46074	-1.11798	down	yes
ENSRNOG00000020729	Stc2	STC2	63878	ENSRNOT00000028146	GO:0005179(hormone activity);GO:0005576(extracellular region);GO:0005783(endoplasmic reticulum);GO:0005794(Golgi apparatus);GO:0006874(cellular calcium ion homeostasis);GO:0006979(response to oxidative stress);GO:0010629(negative regulation of gene expression);GO:0019899(enzyme binding);GO:0020037(heme binding);GO:0030968(endoplasmic reticulum unfolded protein response);GO:0034976(response to end…				stanniocalcin 2 [Source:RGD Symbol;Acc:621777]	protein_coding	2.66646	0.592071	4.06879	0.678542	0.512626	0.671061	0.00529495	0.18501	3.93471	1.97626	up	yes
ENSRNOG00000032991	Rufy4	RUFY4	301510	ENSRNOT00000046019;ENSRNOT00000083595	GO:0000045(autophagosome assembly);GO:0005776(autophagosome);GO:0016239(positive regulation of macroautophagy);GO:0032266(phosphatidylinositol-3-phosphate binding);GO:0071353(cellular response to interleukin-4);GO:0071353(cellular response to interleukin-4)				RUN and FYVE domain containing 4 [Source:RGD Symbol;Acc:1560678]	protein_coding	0.540646	0	0.101326	0	0	0	0.00529148	0.18501	2139.91	11.0633	up	yes
ENSRNOG00000016612	Trim36	TRIM36	291597	ENSRNOT00000022294;ENSRNOT00000080812	GO:0000281(mitotic cytokinesis);GO:0001669(acrosomal vesicle);GO:0004842(ubiquitin-protein transferase activity);GO:0005515(protein binding);GO:0005737(cytoplasm);GO:0005856(cytoskeleton);GO:0007051(spindle organization);GO:0007340(acrosome reaction);GO:0008270(zinc ion binding);GO:0016567(protein ubiquitination);GO:0043014(alpha-tubulin binding);GO:0046872(metal ion binding);GO:0051726(regulatio…		K12013	EC:2.3.2.27	tripartite motif-containing 36 [Source:RGD Symbol;Acc:1308714]	protein_coding	4.78727	13.7664	7.50825	5.25426	1.52942	2.04444	0.00540523	0.18804	2.95214	1.56176	up	yes
ENSRNOG00000016999	Grp	GRP	171101	ENSRNOT00000022845	GO:0005184(neuropeptide hormone activity);GO:0005615(extracellular space);GO:0007218(neuropeptide signaling pathway);GO:0035176(social behavior);GO:0036343(psychomotor behavior);GO:0043207(response to external biotic stimulus);GO:1900738(positive regulation of phospholipase C-activating G protein-coupled receptor signaling pathway)	04080(Neuroactive ligand-receptor interaction)			gastrin releasing peptide [Source:RGD Symbol;Acc:621740]	protein_coding	5.45377	1.80407	2.00005	1.15773	1.02535	0.383177	0.00541822	0.18809	3.60755	1.85102	up	yes
ENSRNOG00000027374	AABR07005985.1	AABR07005985.1		ENSRNOT00000029027;ENSRNOT00000074298	GO:0035082(axoneme assembly);GO:0060294(cilium movement involved in cell motility);GO:0060294(cilium movement involved in cell motility)					protein_coding	0.173384	0.326404	0.194288	1.77418	0.538841	0.393802	0.00546832	0.189358	0.256417	-1.96344	down	yes
ENSRNOG00000011654	Plk4	PLK4	310344	ENSRNOT00000086653;ENSRNOT00000016946	GO:0000166(nucleotide binding);GO:0001741(XY body);GO:0004672(protein kinase activity);GO:0004674(protein serine/threonine kinase activity);GO:0005515(protein binding);GO:0005524(ATP binding);GO:0005730(nucleolus);GO:0005813(centrosome);GO:0005814(centriole);GO:0005829(cytosol);GO:0005856(cytoskeleton);GO:0006468(protein phosphorylation);GO:0007099(centriole replication);GO:0016301(kinase activit…	04068(FoxO signaling pathway);04068(FoxO signaling pathway)	K08863	EC:2.7.11.21	polo-like kinase 4 [Source:RGD Symbol;Acc:1305390]	protein_coding	1.9407	1.64323	1.40181	1.05975	0.213117	0.532616	0.00550507	0.190047	2.76145	1.46543	up	yes
ENSRNOG00000020743	Cyp2s1	CYP2S1	308445	ENSRNOT00000028177	GO:0003674(molecular_function);GO:0004497(monooxygenase activity);GO:0004796(thromboxane-A synthase activity);GO:0005506(iron ion binding);GO:0005737(cytoplasm);GO:0005783(endoplasmic reticulum);GO:0006082(organic acid metabolic process);GO:0006690(icosanoid metabolic process);GO:0006693(prostaglandin metabolic process);GO:0006805(xenobiotic metabolic process);GO:0008150(biological_process);GO:00…	00830(Retinol metabolism);00980(Metabolism of xenobiotics by cytochrome P450);01100(Metabolic pathways)	K07420	EC:1.14.14.1	cytochrome P450, family 2, subfamily s, polypeptide 1 [Source:RGD Symbol;Acc:1306078]	protein_coding	3.20747	4.16214	3.65395	1.94056	0.5291	1.85693	0.00555914	0.191328	2.54787	1.34929	up	yes
ENSRNOG00000011011	Nmb	NMB	499194	ENSRNOT00000014639	GO:0005184(neuropeptide hormone activity);GO:0005576(extracellular region);GO:0007204(positive regulation of cytosolic calcium ion concentration);GO:0007218(neuropeptide signaling pathway);GO:0008284(positive regulation of cell population proliferation);GO:0031710(neuromedin B receptor binding);GO:0042593(glucose homeostasis);GO:0043005(neuron projection);GO:0046887(positive regulation of hormone…	04080(Neuroactive ligand-receptor interaction)			neuromedin B [Source:RGD Symbol;Acc:1562710]	protein_coding	0.215184	0.480027	0.191996	1.80767	0.634575	0.860383	0.00563593	0.193675	0.268637	-1.89627	down	yes
ENSRNOG00000010645	Lgals3	LGALS3	83781	ENSRNOT00000082304;ENSRNOT00000014216	GO:0001772(immunological synapse);GO:0002376(immune system process);GO:0002548(monocyte chemotaxis);GO:0005576(extracellular region);GO:0005634(nucleus);GO:0005681(spliceosomal complex);GO:0005737(cytoplasm);GO:0005743(mitochondrial inner membrane);GO:0008380(RNA splicing);GO:0019863(IgE binding);GO:0019903(protein phosphatase binding);GO:0030246(carbohydrate binding);GO:0030593(neutrophil chemot…				galectin 3 [Source:RGD Symbol;Acc:69356]	protein_coding	39.856	4.59539	8.39717	7.03662	1.0665	1.81484	0.00574499	0.196455	5.32858	2.41375	up	yes
ENSRNOG00000046667	Fosb	FOSB	100360880	ENSRNOT00000091687;ENSRNOT00000072149	GO:0000978(RNA polymerase II cis-regulatory region sequence-specific DNA binding);GO:0000981(DNA-binding transcription factor activity, RNA polymerase II-specific);GO:0001228(DNA-binding transcription activator activity, RNA polymerase II-specific);GO:0003677(DNA binding);GO:0003690(double-stranded DNA binding);GO:0003700(DNA-binding transcription factor activity);GO:0005634(nucleus);GO:0005654(n…	04380(Osteoclast differentiation);04657(IL-17 signaling pathway);05030(Cocaine addiction);05031(Amphetamine addiction);05034(Alcoholism);05034(Alcoholism)			FosB proto-oncogene, AP-1 transcription factor subunit [Source:RGD Symbol;Acc:1308198]	protein_coding	19.3884	0.660303	39.7104	2.1528	2.01451	4.39844	0.00576195	0.196508	6.97653	2.80251	up	yes
ENSRNOG00000020938	Ppp1r15a	PPP1R15A	171071	ENSRNOT00000044788;ENSRNOT00000079633		04141(Protein processing in endoplasmic reticulum);04141(Protein processing in endoplasmic reticulum)			protein phosphatase 1, regulatory subunit 15A [Source:RGD Symbol;Acc:621526]	protein_coding	31.8542	9.21765	27.7104	11.2624	6.99502	9.62493	0.00580821	0.197694	2.46688	1.30269	up	yes
ENSRNOG00000053679	AABR07060862.1	AABR07060862.1		ENSRNOT00000084701						lincRNA	1.45553	0.713957	2.87957	0.507114	0.589429	0.562963	0.00585088	0.19834	3.0425	1.60526	up	yes
ENSRNOG00000019780	Sypl2	SYPL2	362018	ENSRNOT00000026883	GO:0006874(cellular calcium ion homeostasis);GO:0007507(heart development);GO:0008021(synaptic vesicle);GO:0016020(membrane);GO:0016021(integral component of membrane);GO:0017075(syntaxin-1 binding);GO:0030672(synaptic vesicle membrane);GO:0033292(T-tubule organization)				synaptophysin-like 2 [Source:RGD Symbol;Acc:1309907]	protein_coding	7.12589	0.449703	7.38387	0.151897	1.25484	0.612654	0.00590172	0.199464	7.40789	2.88906	up	yes
ENSRNOG00000017693	Slc2a5	SLC2A5	65197	ENSRNOT00000089314;ENSRNOT00000024054	GO:0005353(fructose transmembrane transporter activity);GO:0005886(plasma membrane);GO:0005887(integral component of plasma membrane);GO:0015755(fructose transmembrane transport);GO:0016020(membrane);GO:0016021(integral component of membrane);GO:0016324(apical plasma membrane);GO:0022857(transmembrane transporter activity);GO:0042383(sarcolemma);GO:0055085(transmembrane transport);GO:1990539(fruc…	04973(Carbohydrate digestion and absorption);04973(Carbohydrate digestion and absorption)			solute carrier family 2 member 5 [Source:RGD Symbol;Acc:68328]	protein_coding	1.70349	1.90805	0.880417	3.56281	6.63477	2.25704	0.00593534	0.200001	0.360666	-1.47127	down	yes
ENSRNOG00000014838	Glipr2	GLIPR2	679819	ENSRNOT00000019916	GO:0000139(Golgi membrane);GO:0005576(extracellular region);GO:0010634(positive regulation of epithelial cell migration);GO:0010718(positive regulation of epithelial to mesenchymal transition);GO:0042803(protein homodimerization activity);GO:0070374(positive regulation of ERK1 and ERK2 cascade)				GLI pathogenesis-related 2 [Source:RGD Symbol;Acc:1583669]	protein_coding	11.0297	0.85706	2.62315	1.26141	0.763142	0.685777	0.00598356	0.201325	5.35358	2.4205	up	yes
ENSRNOG00000031823	Wfdc6b	WFDC6B	408225	ENSRNOT00000048654	GO:0004867(serine-type endopeptidase inhibitor activity);GO:0005576(extracellular region);GO:0005615(extracellular space);GO:0010466(negative regulation of peptidase activity);GO:0010951(negative regulation of endopeptidase activity);GO:0030414(peptidase inhibitor activity)				WAP four-disulfide core domain 6B [Source:RGD Symbol;Acc:1303277]	protein_coding	0	0	0.059406	0.319307	0.448959	0.781933	0.00605678	0.202884	0.0383215	-4.7057	down	yes
ENSRNOG00000023122	Apol11a	APOL11A	300060	ENSRNOT00000031568	GO:0005576(extracellular region);GO:0006869(lipid transport);GO:0008289(lipid binding);GO:0042157(lipoprotein metabolic process)				apolipoprotein L 11a [Source:RGD Symbol;Acc:1309798]	protein_coding	0.177951	0.678488	0.146335	5.29373	0.979092	0.747587	0.0060749	0.202884	0.142837	-2.80756	down	yes
ENSRNOG00000028016	AABR07021402.1	AABR07021402.1		ENSRNOT00000092557;ENSRNOT00000066331;ENSRNOT00000088724;ENSRNOT00000090174;ENSRNOT00000092355		04145(Phagosome);04380(Osteoclast differentiation);04670(Leukocyte transendothelial migration);05020(Prion disease);05140(Leishmaniasis);05418(Fluid shear stress and atherosclerosis);05418(Fluid shear stress and atherosclerosis)			neutrophil cytosolic factor 2 [Source:NCBI gene;Acc:364018]	processed_transcript	4.79148	0.655045	1.16908	0.537156	0.536445	0.418782	0.00607097	0.202884	4.43291	2.14826	up	yes
ENSRNOG00000031167	AABR07054319.1	AABR07054319.1		ENSRNOT00000041456	GO:0000166(nucleotide binding);GO:0005524(ATP binding);GO:0005737(cytoplasm);GO:0016209(antioxidant activity);GO:0016491(oxidoreductase activity);GO:0032542(sulfiredoxin activity);GO:0034599(cellular response to oxidative stress);GO:0055114(obsolete oxidation-reduction process);GO:0098869(cellular oxidant detoxification)		K12260	EC:1.8.98.2	sulfiredoxin 1 [Source:NCBI gene;Acc:296271]	protein_coding	68.6176	7.037	29.2611	4.71091	4.27039	13.6629	0.00604089	0.202884	4.63323	2.21202	up	yes
ENSRNOG00000037960	Stum	STUM	689499	ENSRNOT00000057735	GO:0016020(membrane);GO:0016021(integral component of membrane)				stum, mechanosensory transduction mediator homolog [Source:RGD Symbol;Acc:1592263]	protein_coding	4.53095	0.68097	6.79331	6.60862	22.8399	22.8164	0.00609303	0.203188	0.229699	-2.12218	down	yes
ENSRNOG00000010685	Tbx18	TBX18	315870	ENSRNOT00000014657	GO:0000122(negative regulation of transcription by RNA polymerase II);GO:0000976(transcription regulatory region sequence-specific DNA binding);GO:0000978(RNA polymerase II cis-regulatory region sequence-specific DNA binding);GO:0000981(DNA-binding transcription factor activity, RNA polymerase II-specific);GO:0001085(RNA polymerase II transcription factor binding);GO:0001227(DNA-binding transcrip…				T-box transcription factor 18 [Source:RGD Symbol;Acc:1309856]	protein_coding	1.92399	0.482988	0.593351	7.21893	3.03548	1.20317	0.00618066	0.204597	0.261864	-1.93311	down	yes
ENSRNOG00000005479	Slc1a2	SLC1A2	29482	ENSRNOT00000007604	GO:0015293(symporter activity);GO:0016021(integral component of membrane)				solute carrier family 1 member 2 [Source:RGD Symbol;Acc:3697]	protein_coding	181.727	189.124	220.832	247.209	789.571	407.032	0.00617966	0.204597	0.409806	-1.28699	down	yes
ENSRNOG00000024905	Drc1	DRC1	362712	ENSRNOT00000036815	GO:0005829(cytosol);GO:0005858(axonemal dynein complex);GO:0007368(determination of left/right symmetry);GO:0007507(heart development);GO:0060285(cilium-dependent cell motility);GO:0070286(axonemal dynein complex assembly)				dynein regulatory complex subunit 1 [Source:RGD Symbol;Acc:1359318]	protein_coding	4.77317	3.88734	2.86267	11.9455	6.72212	5.00674	0.00618016	0.204597	0.486736	-1.03879	down	yes
ENSRNOG00000025520	Lbx1	LBX1	499362	ENSRNOT00000021748	GO:0000981(DNA-binding transcription factor activity, RNA polymerase II-specific);GO:0001947(heart looping);GO:0003677(DNA binding);GO:0003700(DNA-binding transcription factor activity);GO:0005667(transcription regulator complex);GO:0006355(regulation of transcription, DNA-templated);GO:0006357(regulation of transcription by RNA polymerase II);GO:0008285(negative regulation of cell population pro…				ladybird homeobox 1 [Source:RGD Symbol;Acc:1564197]	protein_coding	0.06504	1.57937	0	0	0	0	0.0061908	0.204632	5481.36	12.4203	up	yes
ENSRNOG00000002309	Hlx	HLX	364069	ENSRNOT00000003155	GO:0000981(DNA-binding transcription factor activity, RNA polymerase II-specific);GO:0001889(liver development);GO:0003677(DNA binding);GO:0006355(regulation of transcription, DNA-templated);GO:0007519(skeletal muscle tissue development);GO:0008284(positive regulation of cell population proliferation);GO:0043565(sequence-specific DNA binding);GO:0045627(positive regulation of T-helper 1 cell diff…				H2.0-like homeobox [Source:RGD Symbol;Acc:1311961]	protein_coding	2.67204	0.477154	0.848746	0.474897	0.284131	0.139048	0.00628661	0.206889	4.45168	2.15435	up	yes
ENSRNOG00000015082	Nlrp10	NLRP10	293426	ENSRNOT00000020393	GO:0002827(positive regulation of T-helper 1 type immune response);GO:0003924(GTPase activity);GO:0005737(cytoplasm);GO:0019897(extrinsic component of plasma membrane);GO:0032730(positive regulation of interleukin-1 alpha production);GO:0032755(positive regulation of interleukin-6 production);GO:0032757(positive regulation of interleukin-8 production);GO:0050729(positive regulation of inflammator…				NLR family, pyrin domain containing 10 [Source:RGD Symbol;Acc:1307387]	protein_coding	0.611627	0	0.015027	0	0	0	0.00632967	0.208002	2088.85	11.0285	up	yes
ENSRNOG00000052925	NEWGENE_621351	NEWGENE_621351		ENSRNOT00000089564;ENSRNOT00000087619	GO:0005201(extracellular matrix structural constituent);GO:0005201(extracellular matrix structural constituent)	04151(PI3K-Akt signaling pathway);04510(Focal adhesion);04512(ECM-receptor interaction);04611(Platelet activation);04926(Relaxin signaling pathway);04933(AGE-RAGE signaling pathway in diabetic complications);04974(Protein digestion and absorption);05146(Amoebiasis);05165(Human papillomavirus infection);05205(Proteoglycans in cancer);05205(Proteoglycans in cancer)			collagen, type I, alpha 2 [Source:RGD Symbol;Acc:9452897]	protein_coding	2.8049	3.03235	2.92193	21.2135	7.53143	2.35986	0.00638114	0.208302	0.281603	-1.82827	down	yes
ENSRNOG00000014166	Smoc2	SMOC2	292401	ENSRNOT00000019317;ENSRNOT00000079718	GO:0005509(calcium ion binding);GO:0005515(protein binding);GO:0005539(glycosaminoglycan binding);GO:0005604(basement membrane);GO:0005614(interstitial matrix);GO:0005615(extracellular space);GO:0008201(heparin binding);GO:0010595(positive regulation of endothelial cell migration);GO:0010811(positive regulation of cell-substrate adhesion);GO:0030198(extracellular matrix organization);GO:0031012(e…				SPARC related modular calcium binding 2 [Source:RGD Symbol;Acc:1306681]	protein_coding	0.241668	0.0835637	0.224981	0.498438	1.0658	0.364773	0.00637989	0.208302	0.28523	-1.8098	down	yes
ENSRNOG00000048169	Tuba8	TUBA8	500377	ENSRNOT00000074096	GO:0003924(GTPase activity);GO:0005200(structural constituent of cytoskeleton);GO:0005525(GTP binding);GO:0005874(microtubule);GO:0007017(microtubule-based process);GO:0015630(microtubule cytoskeleton)	04145(Phagosome);04210(Apoptosis);04530(Tight junction);04540(Gap junction);05010(Alzheimer disease);05012(Parkinson disease);05014(Amyotrophic lateral sclerosis);05016(Huntington disease);05020(Prion disease);05022(Pathways of neurodegeneration - multiple diseases);05132(Salmonella infection)			tubulin, alpha 8 [Source:RGD Symbol;Acc:1566041]	protein_coding	7.8961	12.6692	8.38504	3.98736	3.77859	6.17228	0.00635611	0.208302	2.07705	1.05454	up	yes
ENSRNOG00000048250	Tmem159	TMEM159		ENSRNOT00000075003	GO:0005783(endoplasmic reticulum);GO:0005789(endoplasmic reticulum membrane);GO:0005811(lipid droplet);GO:0016020(membrane);GO:0016021(integral component of membrane);GO:0140042(lipid droplet formation)				transmembrane protein 159 [Source:RGD Symbol;Acc:727895]	protein_coding	5.21891	7.27515	4.23302	3.79263	1.55384	2.34886	0.00651394	0.211786	2.17366	1.12013	up	yes
ENSRNOG00000008106	Shmt2	SHMT2	299857	ENSRNOT00000011082	GO:0000900(translation repressor activity, mRNA regulatory element binding);GO:0002082(regulation of oxidative phosphorylation);GO:0003682(chromatin binding);GO:0003824(catalytic activity);GO:0004372(glycine hydroxymethyltransferase activity);GO:0005634(nucleus);GO:0005737(cytoplasm);GO:0005739(mitochondrion);GO:0005743(mitochondrial inner membrane);GO:0005758(mitochondrial intermembrane space);G…	00260(Glycine, serine and threonine metabolism);00630(Glyoxylate and dicarboxylate metabolism);00670(One carbon pool by folate);01100(Metabolic pathways);01200(Carbon metabolism);01230(Biosynthesis of amino acids);01240(Biosynthesis of cofactors);01523(Antifolate resistance)	K00600	EC:2.1.2.1	serine hydroxymethyltransferase 2 [Source:RGD Symbol;Acc:1308582]	protein_coding	39.7165	14.7414	22.8909	13.1981	9.92778	13.6569	0.00654705	0.21191	2.10285	1.07235	up	yes
ENSRNOG00000001193	Hsf2bp	HSF2BP	499413	ENSRNOT00000001580;ENSRNOT00000079207	GO:0005694(chromosome);GO:0007141(male meiosis I);GO:0007283(spermatogenesis);GO:1990918(double-strand break repair involved in meiotic recombination);GO:1990918(double-strand break repair involved in meiotic recombination)				heat shock transcription factor 2 binding protein [Source:RGD Symbol;Acc:1565879]	protein_coding	1.44744	0.487992	1.41165	0.230416	0	0.182716	0.00656139	0.21191	8.10175	3.01823	up	yes
ENSRNOG00000039928	AABR07020786.1	AABR07020786.1		ENSRNOT00000049137						protein_coding	1.33453	1.33574	2.10711	4.36642	2.71936	2.80635	0.00657845	0.212157	0.482948	-1.05006	down	yes
ENSRNOG00000020300	Lsp1	LSP1	361680	ENSRNOT00000054864	GO:0003779(actin binding);GO:0006935(chemotaxis);GO:0006952(defense response);GO:0007165(signal transduction);GO:0098761(cellular response to interleukin-7)	04625(C-type lectin receptor signaling pathway);05152(Tuberculosis)			lymphocyte-specific protein 1 [Source:RGD Symbol;Acc:1306133]	protein_coding	22.4957	4.57083	7.63389	5.68792	2.42484	1.87564	0.00662255	0.213275	3.47407	1.79663	up	yes
ENSRNOG00000025384	Slc2a10	SLC2A10	366251	ENSRNOT00000030203	GO:0005886(plasma membrane);GO:0010628(positive regulation of gene expression);GO:0010629(negative regulation of gene expression);GO:0016020(membrane);GO:0016021(integral component of membrane);GO:0022857(transmembrane transporter activity);GO:0030511(positive regulation of transforming growth factor beta receptor signaling pathway);GO:0030512(negative regulation of transforming growth factor bet…				solute carrier family 2 member 10 [Source:RGD Symbol;Acc:1306552]	protein_coding	0.425745	0.280499	0.071939	2.25543	0.911936	0.363727	0.00664052	0.21345	0.22038	-2.18193	down	yes
ENSRNOG00000054474	Mastl	MASTL	307169	ENSRNOT00000077899	GO:0000086(G2/M transition of mitotic cell cycle);GO:0000278(mitotic cell cycle);GO:0004672(protein kinase activity);GO:0004674(protein serine/threonine kinase activity);GO:0005524(ATP binding);GO:0005634(nucleus);GO:0005654(nucleoplasm);GO:0005813(centrosome);GO:0006468(protein phosphorylation);GO:0007147(female meiosis II);GO:0016301(kinase activity);GO:0032154(cleavage furrow);GO:0032515(negat…				microtubule associated serine/threonine kinase-like [Source:RGD Symbol;Acc:1309186]	protein_coding	0.271899	0.162241	0.252694	0.107201	0.0446	0.096248	0.0066564	0.21345	2.76894	1.46934	up	yes
ENSRNOG00000056786	Piezo1	PIEZO1	361430	ENSRNOT00000091139	GO:0005783(endoplasmic reticulum);GO:0008381(mechanosensitive ion channel activity);GO:0010831(positive regulation of myotube differentiation);GO:0016021(integral component of membrane);GO:0033625(positive regulation of integrin activation);GO:0033634(positive regulation of cell-cell adhesion mediated by integrin)				piezo-type mechanosensitive ion channel component 1 [Source:RGD Symbol;Acc:1308822]	protein_coding	13.5577	2.02616	6.15844	2.9583	2.11632	1.44714	0.00670187	0.214346	3.33381	1.73717	up	yes
ENSRNOG00000023226	S100a10	S100A10	81778	ENSRNOT00000035240	GO:0001765(membrane raft assembly);GO:0005509(calcium ion binding);GO:0006900(vesicle budding from membrane);GO:0016020(membrane);GO:0016021(integral component of membrane);GO:0019897(extrinsic component of plasma membrane);GO:0042803(protein homodimerization activity);GO:0043547(positive regulation of GTPase activity);GO:0044325(ion channel binding);GO:0045121(membrane raft);GO:0051099(positive …	05132(Salmonella infection)			S100 calcium binding protein A10 [Source:RGD Symbol;Acc:628655]	protein_coding	127.287	18.6399	47.4197	30.8595	6.68515	11.7825	0.00670338	0.214346	3.91968	1.97074	up	yes
ENSRNOG00000020955	Myl3	MYL3	24585	ENSRNOT00000028458	GO:0002026(regulation of the force of heart contraction);GO:0003785(actin monomer binding);GO:0005509(calcium ion binding);GO:0006942(regulation of striated muscle contraction);GO:0031672(A band);GO:0031674(I band);GO:0055010(ventricular cardiac muscle tissue morphogenesis);GO:0060048(cardiac muscle contraction)	04260(Cardiac muscle contraction);04261(Adrenergic signaling in cardiomyocytes);04371(Apelin signaling pathway);05410(Hypertrophic cardiomyopathy);05414(Dilated cardiomyopathy)			myosin light chain 3 [Source:RGD Symbol;Acc:3142]	protein_coding	0	0	0	0.060399	0.320371	0.237468	0.00672449	0.214413	0.00048525	-11.009	down	yes
ENSRNOG00000055672	Gpx2	GPX2	29326	ENSRNOT00000080270	GO:0004602(glutathione peroxidase activity);GO:0006979(response to oxidative stress);GO:0055114(obsolete oxidation-reduction process)	00480(Glutathione metabolism);00590(Arachidonic acid metabolism);01100(Metabolic pathways);04918(Thyroid hormone synthesis);05014(Amyotrophic lateral sclerosis);05016(Huntington disease);05022(Pathways of neurodegeneration - multiple diseases)	K00432	EC:1.11.1.9	glutathione peroxidase 2 [Source:RGD Symbol;Acc:727780]	protein_coding	19.2564	1.57845	4.31417	2.13516	0.542647	2.04889	0.00672019	0.214413	5.32064	2.4116	up	yes
ENSRNOG00000011488	Sergef	SERGEF	365243	ENSRNOT00000015352	GO:0005634(nucleus);GO:0005654(nucleoplasm);GO:0005737(cytoplasm);GO:0005829(cytosol);GO:0050709(negative regulation of protein secretion)				secretion regulating guanine nucleotide exchange factor [Source:RGD Symbol;Acc:1563497]	protein_coding	33.8718	8.70554	30.4485	10.608	8.38315	9.20764	0.0067493	0.21448	2.58968	1.37277	up	yes
ENSRNOG00000007603	Gabrr1	GABRR1	29694	ENSRNOT00000010172	GO:0004888(transmembrane signaling receptor activity);GO:0004890(GABA-A receptor activity);GO:0005216(ion channel activity);GO:0005230(extracellular ligand-gated ion channel activity);GO:0006811(ion transport);GO:0016020(membrane);GO:0016021(integral component of membrane);GO:0034220(ion transmembrane transport);GO:0098978(glutamatergic synapse);GO:0098982(GABA-ergic synapse);GO:0099507(ligand-ga…	04080(Neuroactive ligand-receptor interaction);04723(Retrograde endocannabinoid signaling);04727(GABAergic synapse);05032(Morphine addiction);05033(Nicotine addiction)			gamma-aminobutyric acid type A receptor rho 1 subunit [Source:RGD Symbol;Acc:61900]	protein_coding	0.17511	0.072179	0.420258	0.049307	0	0.018063	0.00675513	0.21448	9.90867	3.30869	up	yes
ENSRNOG00000013196	Dok5	DOK5	502694	ENSRNOT00000017654	GO:0007169(transmembrane receptor protein tyrosine kinase signaling pathway);GO:0016301(kinase activity);GO:0016310(phosphorylation);GO:0030182(neuron differentiation);GO:0043410(positive regulation of MAPK cascade);GO:0051386(regulation of neurotrophin TRK receptor signaling pathway)				docking protein 5 [Source:RGD Symbol;Acc:1562846]	protein_coding	35.1288	9.47907	24.2145	4.57447	8.10138	10.6268	0.00676789	0.214583	2.95342	1.56239	up	yes
ENSRNOG00000047466	Bdnf	BDNF	24225	ENSRNOT00000083542;ENSRNOT00000077703;ENSRNOT00000089233;ENSRNOT00000080190;ENSRNOT00000078543;ENSRNOT00000073636;ENSRNOT00000090445	GO:0001657(ureteric bud development);GO:0001662(behavioral fear response);GO:0001666(response to hypoxia);GO:0002544(chronic inflammatory response);GO:0005102(signaling receptor binding);GO:0005163(nerve growth factor receptor binding);GO:0005169(neurotrophin TRKB receptor binding);GO:0005576(extracellular region);GO:0005615(extracellular space);GO:0005737(cytoplasm);GO:0005739(mitochondrion);GO:…	04010(MAPK signaling pathway);04014(Ras signaling pathway);04024(cAMP signaling pathway);04151(PI3K-Akt signaling pathway);04722(Neurotrophin signaling pathway);05016(Huntington disease);05022(Pathways of neurodegeneration - multiple diseases);05030(Cocaine addiction);05034(Alcoholism);05034(Alcoholism)			brain-derived neurotrophic factor [Source:RGD Symbol;Acc:2202]	protein_coding	12.1745	1.96941	14.1588	2.27621	2.769	3.05239	0.00679233	0.214754	3.4952	1.80538	up	yes
ENSRNOG00000001825	AABR07034767.1	AABR07034767.1		ENSRNOT00000002498	GO:0002159(desmosome assembly);GO:0002934(desmosome organization);GO:0005080(protein kinase C binding);GO:0005515(protein binding);GO:0005634(nucleus);GO:0005654(nucleoplasm);GO:0005737(cytoplasm);GO:0005882(intermediate filament);GO:0005886(plasma membrane);GO:0005912(adherens junction);GO:0007043(cell-cell junction assembly);GO:0007155(cell adhesion);GO:0007507(heart development);GO:0014704(int…					protein_coding	1.43652	1.03514	0.73474	1.35013	3.39231	3.39919	0.00686827	0.215643	0.393827	-1.34437	down	yes
ENSRNOG00000008517	Cdc42ep1	CDC42EP1	315121	ENSRNOT00000011270	GO:0005737(cytoplasm);GO:0005856(cytoskeleton);GO:0005886(plasma membrane);GO:0007266(Rho protein signal transduction);GO:0008360(regulation of cell shape);GO:0012505(endomembrane system);GO:0016020(membrane);GO:0030838(positive regulation of actin filament polymerization);GO:0031274(positive regulation of pseudopodium assembly)				CDC42 effector protein 1 [Source:RGD Symbol;Acc:1311131]	protein_coding	14.0664	19.2119	12.5598	11.5287	5.73193	4.91895	0.00685162	0.215643	2.06668	1.04731	up	yes
ENSRNOG00000009832	Slc39a14	SLC39A14	306009	ENSRNOT00000013067	GO:0002062(chondrocyte differentiation);GO:0005381(iron ion transmembrane transporter activity);GO:0005384(manganese ion transmembrane transporter activity);GO:0005385(zinc ion transmembrane transporter activity);GO:0005765(lysosomal membrane);GO:0005886(plasma membrane);GO:0005887(integral component of plasma membrane);GO:0006094(gluconeogenesis);GO:0006826(iron ion transport);GO:0006829(zinc io…	04216(Ferroptosis)			solute carrier family 39 member 14 [Source:RGD Symbol;Acc:1307026]	protein_coding	14.439	5.22394	8.39362	4.53282	3.83277	4.84995	0.00686071	0.215643	2.123	1.0861	up	yes
ENSRNOG00000015788	Adora3	ADORA3	25370	ENSRNOT00000021236	GO:0001609(G protein-coupled adenosine receptor activity);GO:0001973(G protein-coupled adenosine receptor signaling pathway);GO:0002553(histamine secretion by mast cell);GO:0002687(positive regulation of leukocyte migration);GO:0004930(G protein-coupled receptor activity);GO:0005886(plasma membrane);GO:0005887(integral component of plasma membrane);GO:0007165(signal transduction);GO:0007186(G pro…	04022(cGMP-PKG signaling pathway);04071(Sphingolipid signaling pathway);04080(Neuroactive ligand-receptor interaction)			adenosine A3 receptor [Source:RGD Symbol;Acc:2051]	protein_coding	0.039771	0.375135	0.151293	0.684299	1.72941	0.669502	0.00689289	0.216115	0.183639	-2.44505	down	yes
ENSRNOG00000016957	Igfbp2	IGFBP2	25662	ENSRNOT00000023068	GO:0005520(insulin-like growth factor binding);GO:0005576(extracellular region);GO:0005615(extracellular space);GO:0031994(insulin-like growth factor I binding);GO:0042104(positive regulation of activated T cell proliferation)				insulin-like growth factor binding protein 2 [Source:RGD Symbol;Acc:2873]	protein_coding	14.3857	40.9608	23.8558	289.002	46.7265	31.8638	0.00701889	0.218751	0.215463	-2.21449	down	yes
ENSRNOG00000017260	Cdr2	CDR2	308958	ENSRNOT00000023189	GO:0005737(cytoplasm)				cerebellar degeneration-related protein 2 [Source:RGD Symbol;Acc:1310578]	protein_coding	10.3545	20.8334	14.0299	8.39356	2.30285	7.04186	0.00701106	0.218751	2.54916	1.35002	up	yes
ENSRNOG00000033837	Cdh9	CDH9	29163	ENSRNOT00000043050	GO:0005509(calcium ion binding);GO:0005886(plasma membrane);GO:0007155(cell adhesion);GO:0007156(homophilic cell adhesion via plasma membrane adhesion molecules);GO:0016020(membrane);GO:0098609(cell-cell adhesion)				cadherin 9 [Source:RGD Symbol;Acc:1308343]	protein_coding	2.8775	2.00916	1.6582	2.50799	4.64071	11.8552	0.00712743	0.221061	0.344396	-1.53786	down	yes
ENSRNOG00000030771	Dgkb	DGKB	54248	ENSRNOT00000063874	GO:0000166(nucleotide binding);GO:0003951(NAD+ kinase activity);GO:0004143(diacylglycerol kinase activity);GO:0005509(calcium ion binding);GO:0005524(ATP binding);GO:0005737(cytoplasm);GO:0005886(plasma membrane);GO:0007165(signal transduction);GO:0007205(protein kinase C-activating G protein-coupled receptor signaling pathway);GO:0009617(response to bacterium);GO:0016301(kinase activity);GO:0016…	00561(Glycerolipid metabolism);00564(Glycerophospholipid metabolism);01100(Metabolic pathways);04070(Phosphatidylinositol signaling system);04072(Phospholipase D signaling pathway);05231(Choline metabolism in cancer)	K00901	EC:2.7.1.107	diacylglycerol kinase, beta [Source:RGD Symbol;Acc:2488]	protein_coding	13.3727	8.45302	9.73401	12.3074	20.1043	50.6073	0.0071291	0.221061	0.38015	-1.39536	down	yes
ENSRNOG00000000406	Ros1	ROS1	25346	ENSRNOT00000080444;ENSRNOT00000000459	GO:0002066(columnar/cuboidal epithelial cell development);GO:0004672(protein kinase activity);GO:0004713(protein tyrosine kinase activity);GO:0005515(protein binding);GO:0005524(ATP binding);GO:0006468(protein phosphorylation);GO:0007165(signal transduction);GO:0007283(spermatogenesis);GO:0009986(cell surface);GO:0010467(gene expression);GO:0010629(negative regulation of gene expression);GO:00109…		K05088	EC:2.7.10.1	ROS proto-oncogene 1 , receptor tyrosine kinase [Source:RGD Symbol;Acc:3591]	protein_coding	0.0285077	0	0	0.0123509	0.37998	0.193804	0.00715366	0.221518	0.0486367	-4.36181	down	yes
ENSRNOG00000059654	AC105645.5	AC105645.5		ENSRNOT00000077364						protein_coding	0.222026	0.323134	0.196487	1.52312	0.886647	1.19571	0.00721683	0.222862	0.2057	-2.28139	down	yes
ENSRNOG00000000413	Pln	PLN	64672	ENSRNOT00000000469	GO:0002026(regulation of the force of heart contraction);GO:0005789(endoplasmic reticulum membrane);GO:0006874(cellular calcium ion homeostasis);GO:0007219(Notch signaling pathway);GO:0008016(regulation of heart contraction);GO:0010459(negative regulation of heart rate);GO:0010880(regulation of release of sequestered calcium ion into cytosol by sarcoplasmic reticulum);GO:0010881(regulation of car…	04020(Calcium signaling pathway);04022(cGMP-PKG signaling pathway);04024(cAMP signaling pathway);04261(Adrenergic signaling in cardiomyocytes);04919(Thyroid hormone signaling pathway);05414(Dilated cardiomyopathy)			phospholamban [Source:RGD Symbol;Acc:619894]	protein_coding	0	0.283793	0.269749	4.83983	0.877327	0.592921	0.00727081	0.224165	0.0877234	-3.51089	down	yes
ENSRNOG00000056794	AABR07008424.1	AABR07008424.1		ENSRNOT00000085759						lincRNA	0.103363	0.93833	0.202377	5.27311	1.69814	1.14956	0.00729145	0.224165	0.153195	-2.70656	down	yes
ENSRNOG00000020337	Sla2	SLA2	499931	ENSRNOT00000027581	GO:0000122(negative regulation of transcription by RNA polymerase II);GO:0005515(protein binding);GO:0005654(nucleoplasm);GO:0005737(cytoplasm);GO:0005770(late endosome);GO:0005794(Golgi apparatus);GO:0005886(plasma membrane);GO:0005942(phosphatidylinositol 3-kinase complex);GO:0009966(regulation of signal transduction);GO:0031410(cytoplasmic vesicle);GO:0035591(signaling adaptor activity);GO:004…				Src-like-adaptor 2 [Source:RGD Symbol;Acc:1562071]	protein_coding	0.50864	0.307234	0.798596	1.46193	1.35385	1.14177	0.00728228	0.224165	0.407947	-1.29355	down	yes
ENSRNOG00000024846	Ier5l	IER5L	499772	ENSRNOT00000036770					immediate early response 5-like [Source:RGD Symbol;Acc:1561058]	protein_coding	13.6326	3.01933	8.01316	3.32859	2.15016	3.41433	0.00731831	0.224165	2.77351	1.47171	up	yes
ENSRNOG00000028404	Ppp1r1b	PPP1R1B	360616	ENSRNOT00000037752	GO:0001975(response to amphetamine);GO:0004864(protein phosphatase inhibitor activity);GO:0005634(nucleus);GO:0005737(cytoplasm);GO:0006351(transcription, DNA-templated);GO:0007165(signal transduction);GO:0007621(negative regulation of female receptivity);GO:0007626(locomotory behavior);GO:0008542(visual learning);GO:0032515(negative regulation of phosphoprotein phosphatase activity);GO:0043025(n…	04024(cAMP signaling pathway);04728(Dopaminergic synapse);05030(Cocaine addiction);05031(Amphetamine addiction);05034(Alcoholism)			protein phosphatase 1, regulatory (inhibitor) subunit 1B [Source:RGD Symbol;Acc:621859]	protein_coding	21.039	46.9851	47.0591	52.0189	62.3664	343.526	0.00739878	0.225101	0.251322	-1.99239	down	yes
ENSRNOG00000000700	Tmem119	TMEM119	304581	ENSRNOT00000000889	GO:0001503(ossification);GO:0001649(osteoblast differentiation);GO:0001934(positive regulation of protein phosphorylation);GO:0001958(endochondral ossification);GO:0003674(molecular_function);GO:0005575(cellular_component);GO:0005783(endoplasmic reticulum);GO:0005886(plasma membrane);GO:0007283(spermatogenesis);GO:0008150(biological_process);GO:0010628(positive regulation of gene expression);GO:0…				transmembrane protein 119 [Source:RGD Symbol;Acc:1307573]	protein_coding	5.2627	7.65649	3.92047	8.97064	19.1017	11.1317	0.00737719	0.225101	0.429538	-1.21914	down	yes
ENSRNOG00000046006	LOC100362783	LOC100362783		ENSRNOT00000059593					Uncharacterized protein C7orf61 homolog [Source:RGD Symbol;Acc:2324075]	protein_coding	1.46106	1.17109	1.70239	0.483793	0.520004	0.542838	0.00739743	0.225101	2.80256	1.48675	up	yes
ENSRNOG00000014937	Lrrc71	LRRC71	310689	ENSRNOT00000093037;ENSRNOT00000020147;ENSRNOT00000092803;ENSRNOT00000092921	GO:0005515(protein binding);GO:0005515(protein binding)				leucine rich repeat containing 71 [Source:RGD Symbol;Acc:1309453]	nonsense_mediated_decay;protein_coding;retained_intron	0.280864	0.485995	0.29246	2.57397	0.628002	0.585716	0.00745694	0.225338	0.279674	-1.83818	down	yes
ENSRNOG00000016429	Grm5	GRM5	24418	ENSRNOT00000022060;ENSRNOT00000050639	GO:0001932(regulation of protein phosphorylation);GO:0004930(G protein-coupled receptor activity);GO:0005737(cytoplasm);GO:0005886(plasma membrane);GO:0005887(integral component of plasma membrane);GO:0006448(regulation of translational elongation);GO:0007186(G protein-coupled receptor signaling pathway);GO:0007216(G protein-coupled glutamate receptor signaling pathway);GO:0007611(learning or mem…	04020(Calcium signaling pathway);04072(Phospholipase D signaling pathway);04080(Neuroactive ligand-receptor interaction);04540(Gap junction);04720(Long-term potentiation);04723(Retrograde endocannabinoid signaling);04724(Glutamatergic synapse);05010(Alzheimer disease);05016(Huntington disease);05022(Pathways of neurodegeneration - multiple diseases);05022(Pathways of neurodegeneration - multiple …			glutamate metabotropic receptor 5 [Source:RGD Symbol;Acc:2746]	protein_coding	10.752	9.16237	11.1149	11.3124	23.7114	33.8255	0.00743852	0.225338	0.450683	-1.14981	down	yes
ENSRNOG00000004756	Syt2	SYT2	24805	ENSRNOT00000006637	GO:0005509(calcium ion binding);GO:0005544(calcium-dependent phospholipid binding);GO:0007269(neurotransmitter secretion);GO:0008021(synaptic vesicle);GO:0016020(membrane);GO:0016021(integral component of membrane);GO:0030054(cell junction);GO:0030672(synaptic vesicle membrane);GO:0031410(cytoplasmic vesicle);GO:0042584(chromaffin granule membrane);GO:0045202(synapse);GO:0046872(metal ion binding…				synaptotagmin 2 [Source:RGD Symbol;Acc:3804]	protein_coding	1.99262	64.0837	30.2208	8.69543	1.32005	6.19788	0.00745081	0.225338	5.93937	2.57031	up	yes
ENSRNOG00000050105	LOC103689942	LOC103689942		ENSRNOT00000027214	GO:0005576(extracellular region);GO:0006909(phagocytosis);GO:0030317(flagellated sperm motility)				carcinoembryonic antigen-related cell adhesion molecule 1-like [Source:RGD Symbol;Acc:9361803]	protein_coding	1.07999	0.264986	0.345946	0	0	0.06055	0.00751315	0.226429	27.9261	4.80354	up	yes
ENSRNOG00000017521	Gpr55	GPR55	501177	ENSRNOT00000023546	GO:0004930(G protein-coupled receptor activity);GO:0004949(cannabinoid receptor activity);GO:0005887(integral component of plasma membrane);GO:0007186(G protein-coupled receptor signaling pathway);GO:0007202(activation of phospholipase C activity);GO:0016020(membrane);GO:0016021(integral component of membrane);GO:0035025(positive regulation of Rho protein signal transduction);GO:0038171(cannabino…				G protein-coupled receptor 55 [Source:RGD Symbol;Acc:1559828]	protein_coding	0	0	0	0.21831	0.052584	0.301108	0.0075456	0.227103	0.000524474	-10.8968	down	yes
ENSRNOG00000013717	Bmp6	BMP6	25644	ENSRNOT00000018359	GO:0000122(negative regulation of transcription by RNA polymerase II);GO:0001503(ossification);GO:0001649(osteoblast differentiation);GO:0001654(eye development);GO:0001822(kidney development);GO:0001938(positive regulation of endothelial cell proliferation);GO:0001958(endochondral ossification);GO:0003323(type B pancreatic cell development);GO:0005125(cytokine activity);GO:0005576(extracellular …	04060(Cytokine-cytokine receptor interaction);04350(TGF-beta signaling pathway);04390(Hippo signaling pathway);04913(Ovarian steroidogenesis)			bone morphogenetic protein 6 [Source:RGD Symbol;Acc:2214]	protein_coding	15.4635	3.28621	3.24392	55.0367	16.097	12.9143	0.00756774	0.227325	0.26168	-1.93413	down	yes
ENSRNOG00000005347	Fjx1	FJX1	366140	ENSRNOT00000007077	GO:0005615(extracellular space);GO:0007267(cell-cell signaling);GO:0010842(retina layer formation)				four-jointed box kinase 1 [Source:RGD Symbol;Acc:1306113]	protein_coding	12.485	13.3134	10.4151	13.6495	41.7116	29.2012	0.00760422	0.22735	0.428246	-1.22349	down	yes
ENSRNOG00000004821	Sntb1	SNTB1	299940	ENSRNOT00000006423	GO:0005198(structural molecule activity);GO:0005515(protein binding);GO:0005856(cytoskeleton);GO:0016010(dystrophin-associated glycoprotein complex);GO:0016020(membrane);GO:0030054(cell junction);GO:0030165(PDZ domain binding);GO:0032991(protein-containing complex);GO:0045202(synapse)				syntrophin, beta 1 [Source:RGD Symbol;Acc:1307728]	protein_coding	1.01374	1.77229	1.69278	3.15003	3.69962	2.37897	0.00760052	0.22735	0.485317	-1.043	down	yes
ENSRNOG00000016560	Card19	CARD19	361224	ENSRNOT00000092083;ENSRNOT00000022203	GO:0005739(mitochondrion);GO:0005739(mitochondrion)				caspase recruitment domain family, member 19 [Source:RGD Symbol;Acc:1306058]	protein_coding	7.03805	7.21693	4.4849	4.4065	2.28844	2.44688	0.00762162	0.227568	2.0499	1.03556	up	yes
ENSRNOG00000030118	Msn	MSN	81521	ENSRNOT00000076181;ENSRNOT00000076377;ENSRNOT00000076178	GO:0001771(immunological synapse formation);GO:0001931(uropod);GO:0003725(double-stranded RNA binding);GO:0003779(actin binding);GO:0005102(signaling receptor binding);GO:0005737(cytoplasm);GO:0005856(cytoskeleton);GO:0005886(plasma membrane);GO:0005902(microvillus);GO:0005925(focal adhesion);GO:0007159(leukocyte cell-cell adhesion);GO:0008092(cytoskeletal protein binding);GO:0008360(regulation o…	04530(Tight junction);04670(Leukocyte transendothelial migration);04810(Regulation of actin cytoskeleton);05162(Measles);05205(Proteoglycans in cancer);05205(Proteoglycans in cancer)			moesin [Source:RGD Symbol;Acc:621260]	protein_coding;retained_intron	105.672	11.8951	29.0916	19.1021	11.14	7.90371	0.00770183	0.229659	3.84469	1.94287	up	yes
ENSRNOG00000053840	AC103535.1	AC103535.1		ENSRNOT00000091936						protein_coding	0	0	0	0.169548	0.18755	0.037625	0.00772715	0.23011	0.000760027	-10.3617	down	yes
ENSRNOG00000037085	Xirp1	XIRP1	100910104	ENSRNOT00000055888	GO:0003779(actin binding);GO:0030036(actin cytoskeleton organization);GO:0030054(cell junction)				xin actin-binding repeat containing 1 [Source:RGD Symbol;Acc:1304776]	protein_coding	3.08186	0.06291	1.56397	0.449466	0.090103	0.113544	0.0077588	0.230747	7.20969	2.84994	up	yes
ENSRNOG00000020424	Plpp4	PLPP4	309014	ENSRNOT00000027681	GO:0000810(diacylglycerol diphosphate phosphatase activity);GO:0001835(blastocyst hatching);GO:0006644(phospholipid metabolic process);GO:0008195(phosphatidate phosphatase activity);GO:0042802(identical protein binding);GO:0046839(phospholipid dephosphorylation);GO:0090279(regulation of calcium ion import)	00561(Glycerolipid metabolism);00564(Glycerophospholipid metabolism)	K18693	EC:3.1.3.4;EC:3.1.3.81	phospholipid phosphatase 4 [Source:RGD Symbol;Acc:1306289]	protein_coding	22.8064	8.47085	6.89865	5.84511	4.67909	4.52914	0.00780578	0.231839	2.53604	1.34258	up	yes
ENSRNOG00000004854	Has2	HAS2	25694	ENSRNOT00000006517	GO:0001570(vasculogenesis);GO:0005737(cytoplasm);GO:0005887(integral component of plasma membrane);GO:0008284(positive regulation of cell population proliferation);GO:0030212(hyaluronan metabolic process);GO:0030213(hyaluronan biosynthetic process);GO:0030335(positive regulation of cell migration);GO:0031410(cytoplasmic vesicle);GO:0036120(cellular response to platelet-derived growth factor stimu…		K00752	EC:2.4.1.212	hyaluronan synthase 2 [Source:RGD Symbol;Acc:2781]	protein_coding	2.15455	0.216119	1.12323	0.198531	0.371151	0.146776	0.00782434	0.232084	4.87663	2.28589	up	yes
ENSRNOG00000019742	Stat3	STAT3	25125	ENSRNOT00000026760	GO:0000785(chromatin);GO:0000976(transcription regulatory region sequence-specific DNA binding);GO:0000978(RNA polymerase II cis-regulatory region sequence-specific DNA binding);GO:0000981(DNA-binding transcription factor activity, RNA polymerase II-specific);GO:0001103(RNA polymerase II repressing transcription factor binding);GO:0001228(DNA-binding transcription activator activity, RNA polymera…	01521(EGFR tyrosine kinase inhibitor resistance);04062(Chemokine signaling pathway);04066(HIF-1 signaling pathway);04068(FoxO signaling pathway);04217(Necroptosis);04550(Signaling pathways regulating pluripotency of stem cells);04630(JAK-STAT signaling pathway);04659(Th17 cell differentiation);04917(Prolactin signaling pathway);04920(Adipocytokine signaling pathway);04931(Insulin resistance);0493…			signal transducer and activator of transcription 3 [Source:RGD Symbol;Acc:3772]	protein_coding	72.6037	14.7867	43.6877	20.8733	12.5615	15.249	0.00784905	0.232347	2.69244	1.42891	up	yes
ENSRNOG00000030187	Mmp12	MMP12	117033	ENSRNOT00000011727	GO:0000122(negative regulation of transcription by RNA polymerase II);GO:0001046(core promoter sequence-specific DNA binding);GO:0004222(metalloendopeptidase activity);GO:0005509(calcium ion binding);GO:0005518(collagen binding);GO:0005615(extracellular space);GO:0005634(nucleus);GO:0005737(cytoplasm);GO:0006508(proteolysis);GO:0006606(protein import into nucleus);GO:0008233(peptidase activity);G…		K01413	EC:3.4.24.65	matrix metallopeptidase 12 [Source:RGD Symbol;Acc:620195]	protein_coding	0.439122	0	0.344735	0	0	0	0.0078641	0.232347	2612.86	11.3514	up	yes
ENSRNOG00000023688	Drd1	DRD1	24316	ENSRNOT00000030893	GO:0001588(dopamine neurotransmitter receptor activity, coupled via Gs);GO:0001659(temperature homeostasis);GO:0001661(conditioned taste aversion);GO:0001662(behavioral fear response);GO:0001932(regulation of protein phosphorylation);GO:0001963(synaptic transmission, dopaminergic);GO:0001975(response to amphetamine);GO:0004930(G protein-coupled receptor activity);GO:0004952(dopamine neurotransmit…	04020(Calcium signaling pathway);04024(cAMP signaling pathway);04080(Neuroactive ligand-receptor interaction);04540(Gap junction);04728(Dopaminergic synapse);05012(Parkinson disease);05030(Cocaine addiction);05031(Amphetamine addiction);05032(Morphine addiction);05034(Alcoholism)			dopamine receptor D1 [Source:RGD Symbol;Acc:2518]	protein_coding	5.28084	0.602657	2.07952	1.95851	5.86925	42.6557	0.00789791	0.232432	0.157735	-2.66442	down	yes
ENSRNOG00000019504	AABR07026536.1	AABR07026536.1		ENSRNOT00000057740	GO:0016020(membrane);GO:0016021(integral component of membrane)					protein_coding	0.263576	0.520482	0.345707	0.222566	0.081292	0.13188	0.00789792	0.232432	2.59276	1.37449	up	yes
ENSRNOG00000037743	LOC299277	LOC299277	299277	ENSRNOT00000057298	GO:0005615(extracellular space)				similar to serine (or cysteine) peptidase inhibitor, clade A, member 3B [Source:RGD Symbol;Acc:1595900]	protein_coding	1.18758	0	0.134259	0	0	0	0.0078976	0.232432	4406.15	12.1053	up	yes
ENSRNOG00000016412	Fxyd6	FXYD6	63847	ENSRNOT00000022032;ENSRNOT00000082205	GO:0005886(plasma membrane);GO:0006811(ion transport);GO:0016020(membrane);GO:0016021(integral component of membrane);GO:0017080(sodium channel regulator activity);GO:0043269(regulation of ion transport);GO:0098978(glutamatergic synapse);GO:0099055(integral component of postsynaptic membrane);GO:0099056(integral component of presynaptic membrane);GO:0099106(ion channel regulator activity);GO:2000…				FXYD domain-containing ion transport regulator 6 [Source:RGD Symbol;Acc:69315]	protein_coding	36.5683	22.7087	33.0747	82.8936	75.5178	32.622	0.00795639	0.233239	0.483432	-1.04861	down	yes
ENSRNOG00000060269	Vwce	VWCE	309209	ENSRNOT00000079679	GO:0005509(calcium ion binding);GO:0005515(protein binding);GO:0005737(cytoplasm);GO:0098586(cellular response to virus)				von Willebrand factor C and EGF domains [Source:RGD Symbol;Acc:1309910]	protein_coding	0.161674	0.155669	0.1756	2.53519	0.149192	0.4273	0.0079838	0.233436	0.158417	-2.6582	down	yes
ENSRNOG00000030486	Prdm6	PRDM6	307305	ENSRNOT00000047755	GO:0000122(negative regulation of transcription by RNA polymerase II);GO:0005515(protein binding);GO:0005634(nucleus);GO:0022008(neurogenesis);GO:0042802(identical protein binding);GO:0045892(negative regulation of transcription, DNA-templated);GO:0051151(negative regulation of smooth muscle cell differentiation)	00310(Lysine degradation);01100(Metabolic pathways)	K20795	EC:2.1.1.361	PR/SET domain 6 [Source:RGD Symbol;Acc:1559594]	protein_coding	1.19518	0.306867	0.280446	6.14523	1.20206	1.0465	0.00804124	0.234742	0.212358	-2.23543	down	yes
ENSRNOG00000025110	Vwa3a	VWA3A	293449	ENSRNOT00000036175					von Willebrand factor A domain containing 3A [Source:RGD Symbol;Acc:1311670]	protein_coding	3.95075	0.808098	2.142	3.67661	8.16165	7.40369	0.00804931	0.234742	0.358635	-1.47941	down	yes
ENSRNOG00000046547	Rbm24	RBM24	690139	ENSRNOT00000072682	GO:0000381(regulation of alternative mRNA splicing, via spliceosome);GO:0003197(endocardial cushion development);GO:0003676(nucleic acid binding);GO:0003723(RNA binding);GO:0003730(mRNA 3'-UTR binding);GO:0005634(nucleus);GO:0005654(nucleoplasm);GO:0005737(cytoplasm);GO:0005829(cytosol);GO:0006974(cellular response to DNA damage stimulus);GO:0010830(regulation of myotube differentiation);GO:00108…				RNA binding motif protein 24 [Source:RGD Symbol;Acc:1584029]	protein_coding	1.54457	0.905635	1.01293	1.78654	1.89186	5.13999	0.00806182	0.234803	0.392718	-1.34843	down	yes
ENSRNOG00000026415	Col14a1	COL14A1	314981	ENSRNOT00000067649	GO:0003229(ventricular cardiac muscle tissue development);GO:0005515(protein binding);GO:0005576(extracellular region);GO:0005581(collagen trimer);GO:0005614(interstitial matrix);GO:0005615(extracellular space);GO:0030199(collagen fibril organization);GO:0048873(homeostasis of number of cells within a tissue);GO:0061050(regulation of cell growth involved in cardiac muscle cell development);GO:006…	04974(Protein digestion and absorption)			collagen type XIV alpha 1 chain [Source:RGD Symbol;Acc:1305806]	protein_coding	0.159317	0.214881	0.261436	1.93984	0.21733	0.508894	0.00814709	0.236371	0.238417	-2.06844	down	yes
ENSRNOG00000021102	Scn1b	SCN1B	29686	ENSRNOT00000092133;ENSRNOT00000079091;ENSRNOT00000028653	GO:0001518(voltage-gated sodium channel complex);GO:0005248(voltage-gated sodium channel activity);GO:0005887(integral component of plasma membrane);GO:0006814(sodium ion transport);GO:0007411(axon guidance);GO:0010765(positive regulation of sodium ion transport);GO:0010976(positive regulation of neuron projection development);GO:0014704(intercalated disc);GO:0017080(sodium channel regulator acti…	04261(Adrenergic signaling in cardiomyocytes);04261(Adrenergic signaling in cardiomyocytes)			sodium voltage-gated channel beta subunit 1 [Source:RGD Symbol;Acc:3631]	protein_coding	126.997	180.827	131.258	48.6805	68.0915	95.7178	0.00816036	0.236451	2.06637	1.0471	up	yes
ENSRNOG00000013053	Trpm6	TRPM6	293874	ENSRNOT00000017892	GO:0004674(protein serine/threonine kinase activity);GO:0005216(ion channel activity);GO:0005261(cation channel activity);GO:0005524(ATP binding);GO:0006468(protein phosphorylation);GO:0006811(ion transport);GO:0006812(cation transport);GO:0009636(response to toxic substance);GO:0016020(membrane);GO:0016021(integral component of membrane);GO:0016324(apical plasma membrane);GO:0030001(metal ion tr…	04978(Mineral absorption)	K04981	EC:2.7.11.1	transient receptor potential cation channel, subfamily M, member 6 [Source:RGD Symbol;Acc:1309942]	protein_coding	0.200225	0.129976	0.12993	1.17224	0.294468	0.207652	0.00821414	0.237704	0.27481	-1.86349	down	yes
ENSRNOG00000004540	Clec3b	CLEC3B	100912012	ENSRNOT00000006055	GO:0001501(skeletal system development);GO:0001503(ossification);GO:0001652(granular component);GO:0005509(calcium ion binding);GO:0005615(extracellular space);GO:0005737(cytoplasm);GO:0008201(heparin binding);GO:0010756(positive regulation of plasminogen activation);GO:0030246(carbohydrate binding);GO:0030282(bone mineralization);GO:0036143(kringle domain binding);GO:0071310(cellular response to…				C-type lectin domain family 3, member B [Source:RGD Symbol;Acc:1311031]	protein_coding	0.27041	2.80306	1.69834	18.6503	6.45573	2.35408	0.00827203	0.238156	0.173772	-2.52473	down	yes
ENSRNOG00000011947	Tifab	TIFAB	364674	ENSRNOT00000015878	GO:0005515(protein binding);GO:0007249(I-kappaB kinase/NF-kappaB signaling);GO:0007356(thorax and anterior abdomen determination);GO:0021559(trigeminal nerve development);GO:0021650(vestibulocochlear nerve formation);GO:0030432(peristalsis);GO:0031223(auditory behavior);GO:0035112(genitalia morphogenesis);GO:0042472(inner ear morphogenesis);GO:0048634(regulation of muscle organ development);GO:00…				TIFA inhibitor [Source:RGD Symbol;Acc:1311681]	protein_coding	1.55403	2.11618	1.67	5.16008	4.87215	2.1758	0.00826211	0.238156	0.437434	-1.19286	down	yes
ENSRNOG00000059292	AABR07064373.2	AABR07064373.2		ENSRNOT00000088398						lincRNA	0	0	0	2.38295	0	0.60063	0.00834793	0.238816	0.00010055	-13.2798	down	yes
ENSRNOG00000061038	Myh15	MYH15	303965	ENSRNOT00000090307	GO:0000166(nucleotide binding);GO:0002074(extraocular skeletal muscle development);GO:0003674(molecular_function);GO:0003774(motor activity);GO:0003779(actin binding);GO:0005515(protein binding);GO:0005524(ATP binding);GO:0005575(cellular_component);GO:0005829(cytosol);GO:0016459(myosin complex);GO:0043231(intracellular membrane-bounded organelle);GO:0051015(actin filament binding)				myosin, heavy chain 15 [Source:RGD Symbol;Acc:1565858]	protein_coding	0.129081	0.07167	0.100067	0.287802	0.131355	0.501655	0.00834249	0.238816	0.326688	-1.61402	down	yes
ENSRNOG00000051235	C2	C2	24231,3183	ENSRNOT00000060607	GO:0002376(immune system process);GO:0004252(serine-type endopeptidase activity);GO:0005515(protein binding);GO:0005575(cellular_component);GO:0005576(extracellular region);GO:0006508(proteolysis);GO:0006956(complement activation);GO:0006958(complement activation, classical pathway);GO:0007584(response to nutrient);GO:0008233(peptidase activity);GO:0008236(serine-type peptidase activity);GO:00167…	04610(Complement and coagulation cascades);05133(Pertussis);05150(Staphylococcus aureus infection);05171(Coronavirus disease - COVID-19);05322(Systemic lupus erythematosus)	K01332	EC:3.4.21.43	complement C2 [Source:RGD Symbol;Acc:2231]	protein_coding	7.144	4.18569	4.34929	18.4482	9.93576	6.07226	0.00833582	0.238816	0.455041	-1.13593	down	yes
ENSRNOG00000004361	Parp10	PARP10	102548778	ENSRNOT00000006376	GO:0003950(NAD+ ADP-ribosyltransferase activity);GO:0005634(nucleus);GO:0005730(nucleolus);GO:0005737(cytoplasm);GO:0005794(Golgi apparatus);GO:0005829(cytosol);GO:0006471(protein ADP-ribosylation);GO:0010629(negative regulation of gene expression);GO:0010847(regulation of chromatin assembly);GO:0019985(translesion synthesis);GO:0032088(negative regulation of NF-kappaB transcription factor activi…		K15261	EC:2.4.2.30	poly (ADP-ribose) polymerase family, member 10 [Source:RGD Symbol;Acc:7744876]	protein_coding	1.66727	1.02228	0.858649	4.10781	2.23635	1.5844	0.00835877	0.238824	0.44752	-1.15997	down	yes
ENSRNOG00000015505	Mfap5	MFAP5	362429	ENSRNOT00000020812;ENSRNOT00000089614	GO:0001527(microfibril);GO:0005576(extracellular region);GO:0031012(extracellular matrix);GO:0048048(embryonic eye morphogenesis);GO:0060216(definitive hemopoiesis);GO:0097435(supramolecular fiber organization);GO:0097435(supramolecular fiber organization)				microfibril associated protein 5 [Source:RGD Symbol;Acc:1307919]	protein_coding	0.130527	0.262391	0	3.6072	0.393905	0.647064	0.00848834	0.240446	0.0845318	-3.56436	down	yes
ENSRNOG00000015957	F13a1	F13A1	60327	ENSRNOT00000021568	GO:0003810(protein-glutamine gamma-glutamyltransferase activity);GO:0007596(blood coagulation);GO:0018149(peptide cross-linking);GO:0018215(protein phosphopantetheinylation);GO:0046872(metal ion binding);GO:0072378(blood coagulation, fibrin clot formation)	04610(Complement and coagulation cascades);05171(Coronavirus disease - COVID-19)	K03917	EC:2.3.2.13	coagulation factor XIII A1 chain [Source:RGD Symbol;Acc:621495]	protein_coding	2.31726	1.04311	0.390416	12.6965	2.68809	1.62181	0.00846755	0.240446	0.220551	-2.18081	down	yes
ENSRNOG00000049970	AABR07044570.1	AABR07044570.1		ENSRNOT00000051678	GO:0005829(cytosol);GO:0008478(pyridoxal kinase activity);GO:0009443(pyridoxal 5'-phosphate salvage);GO:0016310(phosphorylation)	00750(Vitamin B6 metabolism);01100(Metabolic pathways);01240(Biosynthesis of cofactors)	K00868	EC:2.7.1.35	similar to pyridoxal (pyridoxine, vitamin B6) kinase [Source:NCBI gene;Acc:361819]	protein_coding	2.66911	3.67402	3.01212	7.17423	3.74915	7.91565	0.0084579	0.240446	0.496589	-1.00988	down	yes
ENSRNOG00000050767	Nrn1	NRN1	83834	ENSRNOT00000073967	GO:0007399(nervous system development)				neuritin 1 [Source:RGD Symbol;Acc:621586]	protein_coding	48.8248	25.0286	112.918	10.6526	26.8144	18.7731	0.00849024	0.240446	3.32097	1.7316	up	yes
ENSRNOG00000046222	Ceacam4	CEACAM4	287009	ENSRNOT00000057384	GO:0005576(extracellular region);GO:0006909(phagocytosis);GO:0030317(flagellated sperm motility)				CEA cell adhesion molecule 4 [Source:RGD Symbol;Acc:708435]	protein_coding	0.925317	0.246136	0.321337	0	0	0.056243	0.00848098	0.240446	26.5418	4.73019	up	yes
ENSRNOG00000027633	LOC102550375	LOC102550375	102550375	ENSRNOT00000029140					uncharacterized LOC102550375 [Source:RGD Symbol;Acc:7634115]	protein_coding	0	0	0	0.226896	0.144703	0.170088	0.00855973	0.241127	0.000553825	-10.8183	down	yes
ENSRNOG00000020246	Myl9	MYL9	296313	ENSRNOT00000027445	GO:0001725(stress fiber);GO:0005509(calcium ion binding);GO:0016460(myosin II complex);GO:0030018(Z disc);GO:0032036(myosin heavy chain binding)	04022(cGMP-PKG signaling pathway);04024(cAMP signaling pathway);04270(Vascular smooth muscle contraction);04360(Axon guidance);04510(Focal adhesion);04530(Tight junction);04670(Leukocyte transendothelial migration);04810(Regulation of actin cytoskeleton);04921(Oxytocin signaling pathway);05132(Salmonella infection)			myosin light chain 9 [Source:RGD Symbol;Acc:1311235]	protein_coding	6.26103	15.2023	6.34369	83.9743	17.1877	11.8232	0.00856753	0.241127	0.246112	-2.02262	down	yes
ENSRNOG00000062144	AABR07035955.1	AABR07035955.1		ENSRNOT00000092799;ENSRNOT00000092959						lincRNA	1.51267	1.26691	0.754454	0.612559	0.370233	0.320443	0.00857418	0.241127	2.71174	1.43922	up	yes
ENSRNOG00000016050	Fgfr1	FGFR1	79114	ENSRNOT00000050980;ENSRNOT00000029284	GO:0000166(nucleotide binding);GO:0001837(epithelial to mesenchymal transition);GO:0004672(protein kinase activity);GO:0004713(protein tyrosine kinase activity);GO:0004714(transmembrane receptor protein tyrosine kinase activity);GO:0005007(fibroblast growth factor-activated receptor activity);GO:0005524(ATP binding);GO:0005634(nucleus);GO:0005737(cytoplasm);GO:0005829(cytosol);GO:0005886(plasma m…	04010(MAPK signaling pathway);04014(Ras signaling pathway);04015(Rap1 signaling pathway);04020(Calcium signaling pathway);04151(PI3K-Akt signaling pathway);04520(Adherens junction);04550(Signaling pathways regulating pluripotency of stem cells);04714(Thermogenesis);04810(Regulation of actin cytoskeleton);04928(Parathyroid hormone synthesis, secretion and action);05200(Pathways in cancer);05205(Pr…	K04362	EC:2.7.10.1	Fibroblast growth factor receptor 1 [Source:RGD Symbol;Acc:620713]	protein_coding	94.7674	44.755	48.4578	42.7602	25.663	17.712	0.00866517	0.242056	2.18238	1.1259	up	yes
ENSRNOG00000053472	AABR07071487.1	AABR07071487.1		ENSRNOT00000082424;ENSRNOT00000083444						lincRNA	0.351333	0.796224	0.6937	1.45714	3.41342	1.26396	0.00868077	0.242121	0.300146	-1.73626	down	yes
ENSRNOG00000037134	Shc4	SHC4	679845	ENSRNOT00000011084	GO:0006915(apoptotic process);GO:0008284(positive regulation of cell population proliferation);GO:0010468(regulation of gene expression);GO:0019904(protein domain specific binding);GO:0030971(receptor tyrosine kinase binding);GO:0035556(intracellular signal transduction);GO:0048863(stem cell differentiation)	01521(EGFR tyrosine kinase inhibitor resistance);01522(Endocrine resistance);04012(ErbB signaling pathway);04014(Ras signaling pathway);04062(Chemokine signaling pathway);04072(Phospholipase D signaling pathway);04510(Focal adhesion);04650(Natural killer cell mediated cytotoxicity);04722(Neurotrophin signaling pathway);04910(Insulin signaling pathway);04915(Estrogen signaling pathway);04917(Prola…			SHC adaptor protein 4 [Source:RGD Symbol;Acc:1583644]	protein_coding	10.3383	2.38152	5.40517	1.79916	2.56982	1.92588	0.00878382	0.244404	2.87933	1.52573	up	yes
ENSRNOG00000049331	LOC685048	LOC685048		ENSRNOT00000072303					similar to paired immunoglobin-like type 2 receptor beta [Source:RGD Symbol;Acc:1583253]	protein_coding	0.278169	0.067308	0.036746	1.26991	0.41795	0.472109	0.00890078	0.246197	0.176958	-2.49852	down	yes
ENSRNOG00000025603	Adgrf2	ADGRF2	301269	ENSRNOT00000033075	GO:0004888(transmembrane signaling receptor activity);GO:0004930(G protein-coupled receptor activity);GO:0007166(cell surface receptor signaling pathway);GO:0007186(G protein-coupled receptor signaling pathway);GO:0016020(membrane);GO:0016021(integral component of membrane)				adhesion G protein-coupled receptor F2 [Source:RGD Symbol;Acc:1306718]	protein_coding	1.94817	0.041752	0.299879	0.024702	0.126985	0.095065	0.00891529	0.246296	9.27979	3.21409	up	yes
ENSRNOG00000011406	Ccl4	CCL4	116637	ENSRNOT00000015199	GO:0005125(cytokine activity);GO:0005576(extracellular region);GO:0005615(extracellular space);GO:0006935(chemotaxis);GO:0006955(immune response);GO:0007165(signal transduction);GO:0008009(chemokine activity);GO:0035690(cellular response to drug);GO:0060326(cell chemotaxis)	04060(Cytokine-cytokine receptor interaction);04061(Viral protein interaction with cytokine and cytokine receptor);04062(Chemokine signaling pathway);04064(NF-kappa B signaling pathway);04620(Toll-like receptor signaling pathway);04623(Cytosolic DNA-sensing pathway);05163(Human cytomegalovirus infection)			C-C motif chemokine ligand 4 [Source:RGD Symbol;Acc:620441]	protein_coding	3.98024	0	0.887686	0.085926	0	0	0.0089571	0.247148	56.6526	5.82407	up	yes
ENSRNOG00000009912	Fgr	FGR	79113	ENSRNOT00000013778;ENSRNOT00000085674	GO:0000166(nucleotide binding);GO:0001784(phosphotyrosine residue binding);GO:0001819(positive regulation of cytokine production);GO:0002376(immune system process);GO:0004672(protein kinase activity);GO:0004713(protein tyrosine kinase activity);GO:0004714(transmembrane receptor protein tyrosine kinase activity);GO:0004715(non-membrane spanning protein tyrosine kinase activity);GO:0005102(signalin…	04062(Chemokine signaling pathway);04062(Chemokine signaling pathway)	K08891	EC:2.7.10.2	FGR proto-oncogene, Src family tyrosine kinase [Source:RGD Symbol;Acc:621319]	protein_coding	6.94687	0.609816	1.00719	0.593944	0.641532	0.474451	0.00899001	0.247753	5.00833	2.32433	up	yes
ENSRNOG00000014104	Myo5b	MYO5B	25132	ENSRNOT00000087959	GO:0003774(motor activity);GO:0005515(protein binding);GO:0005524(ATP binding);GO:0016459(myosin complex);GO:0051015(actin filament binding)				myosin Vb [Source:RGD Symbol;Acc:621347]	protein_coding	5.07848	5.12535	4.32764	4.77895	13.3409	15.9668	0.00906878	0.248707	0.42631	-1.23003	down	yes
ENSRNOG00000002456	Hlf	HLF	690286	ENSRNOT00000055664	GO:0001228(DNA-binding transcription activator activity, RNA polymerase II-specific);GO:0003677(DNA binding);GO:0003700(DNA-binding transcription factor activity);GO:0005634(nucleus);GO:0005654(nucleoplasm);GO:0006355(regulation of transcription, DNA-templated);GO:0006357(regulation of transcription by RNA polymerase II);GO:0035914(skeletal muscle cell differentiation);GO:0043565(sequence-specifi…				HLF transcription factor, PAR bZIP family member [Source:RGD Symbol;Acc:1582828]	protein_coding	8.54384	19.2745	13.084	21.7397	28.6714	43.9332	0.0090474	0.248707	0.433543	-1.20575	down	yes
ENSRNOG00000017319	Mertk	MERTK	65037	ENSRNOT00000023419	GO:0001779(natural killer cell differentiation);GO:0001818(negative regulation of cytokine production);GO:0004672(protein kinase activity);GO:0004713(protein tyrosine kinase activity);GO:0005515(protein binding);GO:0005524(ATP binding);GO:0005615(extracellular space);GO:0005737(cytoplasm);GO:0006468(protein phosphorylation);GO:0006909(phagocytosis);GO:0007283(spermatogenesis);GO:0016028(rhabdomer…		K05117	EC:2.7.10.1	MER proto-oncogene, tyrosine kinase [Source:RGD Symbol;Acc:69283]	protein_coding	10.7364	6.03902	6.56213	10.3825	22.7669	14.7816	0.00905895	0.248707	0.486898	-1.03831	down	yes
ENSRNOG00000002229	Adcy5	ADCY5	64532	ENSRNOT00000049180	GO:0000166(nucleotide binding);GO:0001973(G protein-coupled adenosine receptor signaling pathway);GO:0004016(adenylate cyclase activity);GO:0005524(ATP binding);GO:0005886(plasma membrane);GO:0005929(cilium);GO:0006171(cAMP biosynthetic process);GO:0007189(adenylate cyclase-activating G protein-coupled receptor signaling pathway);GO:0007191(adenylate cyclase-activating dopamine receptor signaling…	00230(Purine metabolism);01100(Metabolic pathways);01522(Endocrine resistance);04015(Rap1 signaling pathway);04022(cGMP-PKG signaling pathway);04024(cAMP signaling pathway);04062(Chemokine signaling pathway);04072(Phospholipase D signaling pathway);04114(Oocyte meiosis);04211(Longevity regulating pathway);04213(Longevity regulating pathway - multiple species);04261(Adrenergic signaling in cardiom…	K08045	EC:4.6.1.1	adenylate cyclase 5 [Source:RGD Symbol;Acc:71014]	protein_coding	23.5124	23.9141	27.5478	34.0742	37.6659	93.452	0.00911359	0.249027	0.453861	-1.13968	down	yes
ENSRNOG00000002061	Ptpn13	PTPN13	498331	ENSRNOT00000061162;ENSRNOT00000087081	GO:0001650(fibrillar center);GO:0001933(negative regulation of protein phosphorylation);GO:0004721(phosphoprotein phosphatase activity);GO:0004725(protein tyrosine phosphatase activity);GO:0005515(protein binding);GO:0005634(nucleus);GO:0005654(nucleoplasm);GO:0005737(cytoplasm);GO:0005829(cytosol);GO:0005856(cytoskeleton);GO:0005886(plasma membrane);GO:0006470(protein dephosphorylation);GO:00140…	04210(Apoptosis);04210(Apoptosis)			protein tyrosine phosphatase, non-receptor type 13 [Source:RGD Symbol;Acc:1563360]	protein_coding	3.10139	2.28937	2.27833	9.62464	3.8597	3.17237	0.00914944	0.249577	0.460421	-1.11898	down	yes
ENSRNOG00000008837	Ass1	ASS1	25698	ENSRNOT00000012075;ENSRNOT00000093365;ENSRNOT00000093400	GO:0000050(urea cycle);GO:0000052(citrulline metabolic process);GO:0000053(argininosuccinate metabolic process);GO:0000166(nucleotide binding);GO:0001822(kidney development);GO:0001889(liver development);GO:0004055(argininosuccinate synthase activity);GO:0005524(ATP binding);GO:0005634(nucleus);GO:0005737(cytoplasm);GO:0005739(mitochondrion);GO:0005741(mitochondrial outer membrane);GO:0005764(lys…	00220(Arginine biosynthesis);00250(Alanine, aspartate and glutamate metabolism);01100(Metabolic pathways);01230(Biosynthesis of amino acids);05418(Fluid shear stress and atherosclerosis);05418(Fluid shear stress and atherosclerosis)	K01940	EC:6.3.4.5	argininosuccinate synthase 1 [Source:RGD Symbol;Acc:2163]	protein_coding;retained_intron	7.84393	8.41038	5.64135	31.3322	8.38665	12.9586	0.00917925	0.249913	0.415655	-1.26654	down	yes
ENSRNOG00000033581	AABR07044388.2	AABR07044388.2		ENSRNOT00000077635;ENSRNOT00000082951;ENSRNOT00000086791;ENSRNOT00000079084;ENSRNOT00000048985;ENSRNOT00000078243;ENSRNOT00000088392;ENSRNOT00000086152						processed_transcript	2.03364	1.52028	0.906246	8.42433	2.49623	1.90509	0.00923904	0.251237	0.347754	-1.52386	down	yes
ENSRNOG00000009079	Prkar2b	PRKAR2B	24679	ENSRNOT00000012415;ENSRNOT00000079719;ENSRNOT00000082985	GO:0000166(nucleotide binding);GO:0001932(regulation of protein phosphorylation);GO:0004862(cAMP-dependent protein kinase inhibitor activity);GO:0005737(cytoplasm);GO:0005813(centrosome);GO:0005886(plasma membrane);GO:0005952(cAMP-dependent protein kinase complex);GO:0006631(fatty acid metabolic process);GO:0007612(learning);GO:0008603(cAMP-dependent protein kinase regulator activity);GO:0016301(…	04910(Insulin signaling pathway);04910(Insulin signaling pathway)			protein kinase cAMP-dependent type II regulatory subunit beta [Source:RGD Symbol;Acc:3394]	protein_coding	11.9042	11.2087	15.2396	19.5007	17.4033	42.6602	0.00928646	0.251314	0.482032	-1.0528	down	yes
ENSRNOG00000012049	Sox7	SOX7	290317	ENSRNOT00000016503	GO:0000976(transcription regulatory region sequence-specific DNA binding);GO:0000978(RNA polymerase II cis-regulatory region sequence-specific DNA binding);GO:0000981(DNA-binding transcription factor activity, RNA polymerase II-specific);GO:0001706(endoderm formation);GO:0003674(molecular_function);GO:0003700(DNA-binding transcription factor activity);GO:0005575(cellular_component);GO:0005634(nuc…				SRY-box transcription factor 7 [Source:RGD Symbol;Acc:1310038]	protein_coding	7.00323	0.379376	1.34034	0.716799	0.507966	0.45824	0.0092678	0.251314	5.18296	2.37378	up	yes
ENSRNOG00000012989	Serinc2	SERINC2	313057	ENSRNOT00000017577	GO:0005789(endoplasmic reticulum membrane);GO:0005886(plasma membrane);GO:0006658(phosphatidylserine metabolic process);GO:0006665(sphingolipid metabolic process);GO:0016020(membrane);GO:0016021(integral component of membrane);GO:0030674(protein-macromolecule adaptor activity);GO:1904219(positive regulation of CDP-diacylglycerol-serine O-phosphatidyltransferase activity);GO:1904222(positive regul…				serine incorporator 2 [Source:RGD Symbol;Acc:1311396]	protein_coding	23.9083	2.36446	13.8442	0.431034	2.05515	4.5905	0.00927017	0.251314	5.66888	2.50306	up	yes
ENSRNOG00000053864	AABR07028917.1	AABR07028917.1		ENSRNOT00000085385;ENSRNOT00000088497						lincRNA	0.13816	2.01012	0.280716	0.158523	0	0.0222482	0.00928593	0.251314	13.4369	3.74813	up	yes
ENSRNOG00000054319	LOC103690128	LOC103690128		ENSRNOT00000077706	GO:0005515(protein binding);GO:0005815(microtubule organizing center);GO:0030036(actin cytoskeleton organization);GO:0031941(filamentous actin)				smoothelin-like [Source:RGD Symbol;Acc:9196123]	protein_coding	0.332852	0.378934	0.299184	1.13781	1.29114	0.708881	0.00933798	0.251432	0.322187	-1.63403	down	yes
ENSRNOG00000010357	Lhx9	LHX9	289048	ENSRNOT00000014218	GO:0000981(DNA-binding transcription factor activity, RNA polymerase II-specific);GO:0003677(DNA binding);GO:0006355(regulation of transcription, DNA-templated);GO:0008283(cell population proliferation);GO:0008584(male gonad development);GO:0008585(female gonad development);GO:0035262(gonad morphogenesis);GO:1990837(sequence-specific double-stranded DNA binding)				LIM homeobox 9 [Source:RGD Symbol;Acc:727956]	protein_coding	0.494594	9.39253	5.98523	1.20775	0	0.184768	0.00934658	0.251432	11.3983	3.51075	up	yes
ENSRNOG00000016348	Tat	TAT	24813	ENSRNOT00000022721	GO:0003824(catalytic activity);GO:0004838(L-tyrosine:2-oxoglutarate aminotransferase activity);GO:0005739(mitochondrion);GO:0006103(2-oxoglutarate metabolic process);GO:0006520(cellular amino acid metabolic process);GO:0006536(glutamate metabolic process);GO:0006559(L-phenylalanine catabolic process);GO:0006572(tyrosine catabolic process);GO:0006979(response to oxidative stress);GO:0008483(transa…	00130(Ubiquinone and other terpenoid-quinone biosynthesis);00270(Cysteine and methionine metabolism);00350(Tyrosine metabolism);00360(Phenylalanine metabolism);00400(Phenylalanine, tyrosine and tryptophan biosynthesis);01100(Metabolic pathways)	K00815	EC:2.6.1.5	tyrosine aminotransferase [Source:RGD Symbol;Acc:3820]	protein_coding	0	0	0	0.069113	0.102821	0.032711	0.00941406	0.251741	0.00146595	-9.41395	down	yes
ENSRNOG00000002881	Ddr2	DDR2	685781	ENSRNOT00000003901	GO:0003416(endochondral bone growth);GO:0004672(protein kinase activity);GO:0004713(protein tyrosine kinase activity);GO:0004714(transmembrane receptor protein tyrosine kinase activity);GO:0005518(collagen binding);GO:0005524(ATP binding);GO:0005886(plasma membrane);GO:0005887(integral component of plasma membrane);GO:0006468(protein phosphorylation);GO:0007169(transmembrane receptor protein tyro…		K05125	EC:2.7.10.1	discoidin domain receptor tyrosine kinase 2 [Source:RGD Symbol;Acc:619855]	protein_coding	3.49647	0.91224	0.832688	8.06746	4.04724	3.23609	0.00939624	0.251741	0.341442	-1.55029	down	yes
ENSRNOG00000031834	Nkain4	NKAIN4	296469	ENSRNOT00000079283;ENSRNOT00000048807	GO:0002028(regulation of sodium ion transport);GO:0005886(plasma membrane);GO:0016020(membrane);GO:0016021(integral component of membrane);GO:0016021(integral component of membrane)				Sodium/potassium transporting ATPase interacting 4 [Source:RGD Symbol;Acc:1305809]	protein_coding	5.64684	11.5171	10.0806	20.6109	29.8921	12.9331	0.00942252	0.251741	0.42948	-1.21934	down	yes
ENSRNOG00000001245	Pcbp3	PCBP3	294336	ENSRNOT00000001675	GO:0000122(negative regulation of transcription by RNA polymerase II);GO:0001227(DNA-binding transcription repressor activity, RNA polymerase II-specific);GO:0003676(nucleic acid binding);GO:0003690(double-stranded DNA binding);GO:0003723(RNA binding);GO:0003729(mRNA binding);GO:0005634(nucleus);GO:0005737(cytoplasm);GO:0010468(regulation of gene expression);GO:0051252(regulation of RNA metabolic…				poly(rC) binding protein 3 [Source:RGD Symbol;Acc:1307430]	protein_coding	45.6539	20.6034	27.55	14.0067	12.1043	20.5195	0.0094413	0.251741	2.01172	1.00843	up	yes
ENSRNOG00000056457	Gpd1	GPD1	60666	ENSRNOT00000087662	GO:0004367(glycerol-3-phosphate dehydrogenase [NAD+] activity);GO:0005975(carbohydrate metabolic process);GO:0006072(glycerol-3-phosphate metabolic process);GO:0006094(gluconeogenesis);GO:0006116(NADH oxidation);GO:0006127(glycerophosphate shuttle);GO:0009331(glycerol-3-phosphate dehydrogenase complex);GO:0016491(oxidoreductase activity);GO:0016616(oxidoreductase activity, acting on the CH-OH gro…	00564(Glycerophospholipid metabolism)	K00006	EC:1.1.1.8	glycerol-3-phosphate dehydrogenase 1 [Source:RGD Symbol;Acc:621381]	protein_coding	199.325	139.64	129.666	87.8504	33.0505	99.6918	0.00938458	0.251741	2.12442	1.08707	up	yes
ENSRNOG00000018669	Jak3	JAK3	25326	ENSRNOT00000079784;ENSRNOT00000080146;ENSRNOT00000025312	GO:0000166(nucleotide binding);GO:0004672(protein kinase activity);GO:0004713(protein tyrosine kinase activity);GO:0004714(transmembrane receptor protein tyrosine kinase activity);GO:0004715(non-membrane spanning protein tyrosine kinase activity);GO:0005524(ATP binding);GO:0005856(cytoskeleton);GO:0006468(protein phosphorylation);GO:0016020(membrane);GO:0016301(kinase activity);GO:0016310(phospho…	04062(Chemokine signaling pathway);04151(PI3K-Akt signaling pathway);04217(Necroptosis);04550(Signaling pathways regulating pluripotency of stem cells);04630(JAK-STAT signaling pathway);04658(Th1 and Th2 cell differentiation);04659(Th17 cell differentiation);05161(Hepatitis B);05162(Measles);05166(Human T-cell leukemia virus 1 infection);05169(Epstein-Barr virus infection);05200(Pathways in cance…	K11218	EC:2.7.10.2	Janus kinase 3 [Source:RGD Symbol;Acc:2940]	protein_coding	5.32497	3.02334	3.12302	2.59181	1.72786	1.04739	0.0094198	0.251741	2.13736	1.09583	up	yes
ENSRNOG00000003510	Fmo2	FMO2	246245	ENSRNOT00000004762	GO:0004497(monooxygenase activity);GO:0004499(N,N-dimethylaniline monooxygenase activity);GO:0005783(endoplasmic reticulum);GO:0005789(endoplasmic reticulum membrane);GO:0006082(organic acid metabolic process);GO:0006739(NADP metabolic process);GO:0006805(xenobiotic metabolic process);GO:0009404(toxin metabolic process);GO:0016020(membrane);GO:0016021(integral component of membrane);GO:0016491(ox…	00982(Drug metabolism - cytochrome P450)	K00485	EC:1.14.13.8	flavin containing dimethylaniline monoxygenase 2 [Source:RGD Symbol;Acc:628600]	protein_coding	0.680372	1.65656	0.9796	10.4415	2.38551	1.22588	0.00948249	0.252378	0.236003	-2.08312	down	yes
ENSRNOG00000011483	S100a9	S100A9	94195	ENSRNOT00000015351	GO:0002523(leukocyte migration involved in inflammatory response);GO:0005509(calcium ion binding);GO:0005615(extracellular space);GO:0005654(nucleoplasm);GO:0005737(cytoplasm);GO:0005829(cytosol);GO:0006914(autophagy);GO:0006919(activation of cysteine-type endopeptidase activity involved in apoptotic process);GO:0030054(cell junction);GO:0030593(neutrophil chemotaxis);GO:0035606(peptidyl-cysteine…	04657(IL-17 signaling pathway)			S100 calcium binding protein A9 [Source:RGD Symbol;Acc:620267]	protein_coding	6.03945	1.89335	3.48454	0.363356	0.290723	1.70345	0.00949476	0.252406	4.84293	2.27588	up	yes
ENSRNOG00000013312	Kcnt2	KCNT2	304827	ENSRNOT00000017884;ENSRNOT00000083693	GO:0005886(plasma membrane);GO:0006813(potassium ion transport);GO:0016020(membrane);GO:0070089(chloride-activated potassium channel activity);GO:0097623(potassium ion export across plasma membrane);GO:0097623(potassium ion export across plasma membrane)				potassium sodium-activated channel subfamily T member 2 [Source:RGD Symbol;Acc:735074]	protein_coding	2.33385	1.05273	2.40123	2.72302	5.31728	4.37102	0.00955015	0.253313	0.466333	-1.10057	down	yes
ENSRNOG00000000156	LOC100911486	LOC100911486		ENSRNOT00000055386;ENSRNOT00000091417;ENSRNOT00000000169	GO:0005509(calcium ion binding);GO:0005515(protein binding);GO:0005515(protein binding)				multiple epidermal growth factor-like domains protein 6-like [Source:RGD Symbol;Acc:6492904]	protein_coding	0.728176	0.606132	0.528061	3.2846	1.12542	0.686614	0.00959947	0.253694	0.365412	-1.45241	down	yes
ENSRNOG00000010731	Gpm6a	GPM6A	306439	ENSRNOT00000092971;ENSRNOT00000014312;ENSRNOT00000092968	GO:0001764(neuron migration);GO:0003407(neural retina development);GO:0009617(response to bacterium);GO:0016020(membrane);GO:0016021(integral component of membrane);GO:0044295(axonal growth cone);GO:0048812(neuron projection morphogenesis);GO:0048863(stem cell differentiation);GO:0048863(stem cell differentiation)				glycoprotein m6a [Source:RGD Symbol;Acc:631368]	protein_coding	165.846	118.211	192.451	181.995	395.059	387.222	0.00975236	0.256831	0.494162	-1.01694	down	yes
ENSRNOG00000057569	Ahnak	AHNAK	191572	ENSRNOT00000079456	GO:0005515(protein binding);GO:0005737(cytoplasm);GO:0005829(cytosol);GO:0005886(plasma membrane);GO:0015629(actin cytoskeleton);GO:0031982(vesicle);GO:0042383(sarcolemma);GO:0044291(cell-cell contact zone);GO:0044548(S100 protein binding);GO:0045121(membrane raft);GO:0070062(extracellular exosome);GO:1901385(regulation of voltage-gated calcium channel activity)	05132(Salmonella infection)			AHNAK nucleoprotein [Source:RGD Symbol;Acc:619779]	protein_coding	7.64906	5.29256	4.93838	20.3477	8.93289	7.40687	0.00977887	0.257229	0.48736	-1.03694	down	yes
ENSRNOG00000057958	AC128960.3	AC128960.3		ENSRNOT00000085104						protein_coding	0	0	0	0.200958	0.224189	0.248174	0.00985944	0.257262	0.000445553	-11.1321	down	yes
ENSRNOG00000026344	Togaram2	TOGARAM2	313892	ENSRNOT00000036374					TOG array regulator of axonemal microtubules 2 [Source:RGD Symbol;Acc:1310677]	protein_coding	1.7643	0.930476	0.52269	1.7691	2.15805	5.15649	0.00986765	0.257262	0.354205	-1.49734	down	yes
ENSRNOG00000031421	Eif1a	EIF1A	317163	ENSRNOT00000041237	GO:0003723(RNA binding);GO:0003743(translation initiation factor activity);GO:0006413(translational initiation)	03013(RNA transport)			eukaryotic translation initiation factor 1A [Source:RGD Symbol;Acc:1306331]	protein_coding	41.0957	15.2876	29.2467	18.7497	10.2325	12.586	0.00986324	0.257262	2.05998	1.04263	up	yes
ENSRNOG00000010646	Tmem229b	TMEM229B	503035	ENSRNOT00000014132	GO:0009617(response to bacterium);GO:0016020(membrane);GO:0016021(integral component of membrane)				transmembrane protein 229B [Source:RGD Symbol;Acc:1562622]	protein_coding	11.4949	29.8607	11.8867	7.39805	6.66911	8.63015	0.00984755	0.257262	2.34576	1.23005	up	yes
ENSRNOG00000001419	Cldn15	CLDN15	304388	ENSRNOT00000001923	GO:0005198(structural molecule activity);GO:0005886(plasma membrane);GO:0005923(bicellular tight junction);GO:0006811(ion transport);GO:0007155(cell adhesion);GO:0016020(membrane);GO:0016021(integral component of membrane);GO:0016328(lateral plasma membrane);GO:0030054(cell junction);GO:0070830(bicellular tight junction assembly)	04514(Cell adhesion molecules);04530(Tight junction);04670(Leukocyte transendothelial migration);05160(Hepatitis C)			claudin 15 [Source:RGD Symbol;Acc:1310678]	protein_coding	0.805227	1.38846	1.16047	0.475063	0.245259	0.611563	0.00987142	0.257262	2.51835	1.33248	up	yes
ENSRNOG00000013793	C1qtnf9	C1QTNF9	364395	ENSRNOT00000018533	GO:0005179(hormone activity);GO:0005515(protein binding);GO:0005576(extracellular region);GO:0005615(extracellular space);GO:0007165(signal transduction);GO:0019395(fatty acid oxidation);GO:0042802(identical protein binding);GO:0045792(negative regulation of cell size);GO:0071902(positive regulation of protein serine/threonine kinase activity);GO:0097009(energy homeostasis);GO:1900078(positive re…				C1q and TNF related 9 [Source:RGD Symbol;Acc:1560876]	protein_coding	0.395125	3.18966	1.36047	0.646498	0.103044	0.307442	0.00985712	0.257262	4.67865	2.22609	up	yes
ENSRNOG00000017539	Mmp9	MMP9	81687	ENSRNOT00000023965;ENSRNOT00000088776	GO:0001501(skeletal system development);GO:0001503(ossification);GO:0001934(positive regulation of protein phosphorylation);GO:0004175(endopeptidase activity);GO:0004222(metalloendopeptidase activity);GO:0005576(extracellular region);GO:0005615(extracellular space);GO:0006508(proteolysis);GO:0007566(embryo implantation);GO:0008233(peptidase activity);GO:0008237(metallopeptidase activity);GO:00082…	01522(Endocrine resistance);04657(IL-17 signaling pathway);04668(TNF signaling pathway);04670(Leukocyte transendothelial migration);04915(Estrogen signaling pathway);04926(Relaxin signaling pathway);05161(Hepatitis B);05200(Pathways in cancer);05202(Transcriptional misregulation in cancer);05205(Proteoglycans in cancer);05206(MicroRNAs in cancer);05215(Prostate cancer);05219(Bladder cancer);05418…	K01403	EC:3.4.24.35	matrix metallopeptidase 9 [Source:RGD Symbol;Acc:621320]	protein_coding	19.1387	0.0593198	9.52696	0.238905	0.32648	1.01877	0.00981229	0.257262	18.1326	4.18052	up	yes
ENSRNOG00000004229	Tac3	TAC3	29191	ENSRNOT00000005679	GO:0005576(extracellular region);GO:0007217(tachykinin receptor signaling pathway);GO:0007218(neuropeptide signaling pathway)	04080(Neuroactive ligand-receptor interaction)			tachykinin precursor 3 [Source:RGD Symbol;Acc:3809]	protein_coding	4.47626	1.11619	3.53265	12.4524	3.84406	10.3161	0.00992497	0.258359	0.342886	-1.5442	down	yes
ENSRNOG00000053250	Hrnr	HRNR	310587	ENSRNOT00000082934	GO:0001533(cornified envelope);GO:0002244(hematopoietic progenitor cell differentiation);GO:0005509(calcium ion binding);GO:0005737(cytoplasm);GO:0036457(keratohyalin granule);GO:0043163(cell envelope organization);GO:0046914(transition metal ion binding);GO:0048471(perinuclear region of cytoplasm);GO:0061436(establishment of skin barrier)				hornerin [Source:RGD Symbol;Acc:1307660]	protein_coding	0	0	0	0.055513	0.045817	0.059101	0.00995442	0.258826	0.00186996	-9.06277	down	yes
ENSRNOG00000019219	Vamp1	VAMP1	25624	ENSRNOT00000025081	GO:0016021(integral component of membrane);GO:0016192(vesicle-mediated transport);GO:0035579(specific granule membrane);GO:0070821(tertiary granule membrane)	04130(SNARE interactions in vesicular transport)			vesicle-associated membrane protein 1 [Source:RGD Symbol;Acc:3948]	protein_coding	41.4843	459.837	196.398	95.5747	31.3325	57.7586	0.0100065	0.25988	3.77828	1.91773	up	yes
ENSRNOG00000015519	Ces1d	CES1D	113902	ENSRNOT00000021812;ENSRNOT00000078874;ENSRNOT00000090865	GO:0004771(sterol esterase activity);GO:0004806(triglyceride lipase activity);GO:0005788(endoplasmic reticulum lumen);GO:0005811(lipid droplet);GO:0005829(cytosol);GO:0016042(lipid catabolic process);GO:0016787(hydrolase activity);GO:0019626(short-chain fatty acid catabolic process);GO:0034379(very-low-density lipoprotein particle assembly);GO:0046464(acylglycerol catabolic process);GO:0052689(ca…	00983(Drug metabolism - other enzymes);00983(Drug metabolism - other enzymes)	K01044	EC:3.1.1.1	carboxylesterase 1D [Source:RGD Symbol;Acc:70896]	protein_coding	0	0.0477942	0	0.6911	0.109703	0.145517	0.0100454	0.260291	0.0505053	-4.30742	down	yes
ENSRNOG00000018421	Aen	AEN	361594	ENSRNOT00000064438	GO:0003676(nucleic acid binding);GO:0004518(nuclease activity);GO:0004527(exonuclease activity);GO:0005634(nucleus);GO:0005654(nucleoplasm);GO:0005730(nucleolus);GO:0006915(apoptotic process);GO:0006974(cellular response to DNA damage stimulus);GO:0010212(response to ionizing radiation);GO:0016787(hydrolase activity);GO:0031965(nuclear membrane);GO:0042771(intrinsic apoptotic signaling pathway in…				apoptosis enhancing nuclease [Source:RGD Symbol;Acc:1305051]	protein_coding	20.4888	4.20102	10.9833	4.93041	3.90075	4.63319	0.0101119	0.261113	2.64945	1.40569	up	yes
ENSRNOG00000010994	Has1	HAS1	282821,8886	ENSRNOT00000014824	GO:0005737(cytoplasm);GO:0005887(integral component of plasma membrane);GO:0010764(negative regulation of fibroblast migration);GO:0016020(membrane);GO:0016021(integral component of membrane);GO:0030213(hyaluronan biosynthetic process);GO:0036120(cellular response to platelet-derived growth factor stimulus);GO:0042802(identical protein binding);GO:0044849(estrous cycle);GO:0045226(extracellular p…		K00752	EC:2.4.1.212	hyaluronan synthase 1 [Source:RGD Symbol;Acc:708528]	protein_coding	6.34275	1.24566	2.19816	0.982234	1.24943	0.451635	0.0101283	0.261237	3.64722	1.8668	up	yes
ENSRNOG00000061982	AABR07024473.2	AABR07024473.2		ENSRNOT00000092300;ENSRNOT00000092451						lincRNA	0	0.0593143	0	0.240468	0.657441	0.132934	0.0101869	0.262085	0.0575396	-4.1193	down	yes
ENSRNOG00000026293	Jun	JUN	24516	ENSRNOT00000011731	GO:0000122(negative regulation of transcription by RNA polymerase II);GO:0000791(euchromatin);GO:0000976(transcription regulatory region sequence-specific DNA binding);GO:0000978(RNA polymerase II cis-regulatory region sequence-specific DNA binding);GO:0000981(DNA-binding transcription factor activity, RNA polymerase II-specific);GO:0001102(RNA polymerase II activating transcription factor bindin…	01522(Endocrine resistance);04010(MAPK signaling pathway);04012(ErbB signaling pathway);04024(cAMP signaling pathway);04137(Mitophagy - animal);04210(Apoptosis);04310(Wnt signaling pathway);04380(Osteoclast differentiation);04510(Focal adhesion);04530(Tight junction);04620(Toll-like receptor signaling pathway);04621(NOD-like receptor signaling pathway);04625(C-type lectin receptor signaling pathw…			Jun proto-oncogene, AP-1 transcription factor subunit [Source:RGD Symbol;Acc:2943]	protein_coding	92.2102	17.8138	67.4048	22.5922	20.8069	22.2857	0.0102224	0.262213	2.70122	1.43361	up	yes
ENSRNOG00000000196	Cyp19a1	CYP19A1	25147	ENSRNOT00000000212	GO:0002677(negative regulation of chronic inflammatory response);GO:0005506(iron ion binding);GO:0005783(endoplasmic reticulum);GO:0006710(androgen catabolic process);GO:0008209(androgen metabolic process);GO:0008585(female gonad development);GO:0010760(negative regulation of macrophage chemotaxis);GO:0016705(oxidoreductase activity, acting on paired donors, with incorporation or reduction of mol…	00140(Steroid hormone biosynthesis);01100(Metabolic pathways);04913(Ovarian steroidogenesis)	K07434	EC:1.14.14.14	cytochrome P450, family 19, subfamily a, polypeptide 1 [Source:RGD Symbol;Acc:2457]	protein_coding	0.135943	0.02391	0.120063	0.340973	0.285621	0.36016	0.0102661	0.262988	0.283674	-1.8177	down	yes
ENSRNOG00000007338	Fbln2	FBLN2	282583	ENSRNOT00000009696	GO:0005509(calcium ion binding);GO:0005515(protein binding);GO:0005576(extracellular region);GO:0010811(positive regulation of cell-substrate adhesion);GO:0030198(extracellular matrix organization);GO:0050840(extracellular matrix binding);GO:0062023(collagen-containing extracellular matrix)				fibulin 2 [Source:RGD Symbol;Acc:628685]	protein_coding	65.8629	5.96835	9.15555	6.48792	7.54194	3.33077	0.0103027	0.263461	4.66497	2.22187	up	yes
ENSRNOG00000018656	Ampd1	AMPD1	25028	ENSRNOT00000025248	GO:0003876(AMP deaminase activity);GO:0005575(cellular_component);GO:0005829(cytosol);GO:0006188(IMP biosynthetic process);GO:0009117(nucleotide metabolic process);GO:0009168(purine ribonucleoside monophosphate biosynthetic process);GO:0010033(response to organic substance);GO:0016787(hydrolase activity);GO:0019239(deaminase activity);GO:0032036(myosin heavy chain binding);GO:0032264(IMP salvage)…	00230(Purine metabolism);01100(Metabolic pathways)	K01490	EC:3.5.4.6	adenosine monophosphate deaminase 1 [Source:RGD Symbol;Acc:2109]	protein_coding	0.565661	0.003662	0.296977	0.030661	0	0	0.0103183	0.263461	28.2541	4.82039	up	yes
ENSRNOG00000026607	Tnfsf18	TNFSF18	364031	ENSRNOT00000039221	GO:0002309(T cell proliferation involved in immune response);GO:0002687(positive regulation of leukocyte migration);GO:0005515(protein binding);GO:0009986(cell surface);GO:0010759(positive regulation of macrophage chemotaxis);GO:0016020(membrane);GO:0016021(integral component of membrane);GO:0032813(tumor necrosis factor receptor superfamily binding);GO:0033209(tumor necrosis factor-mediated sign…	04060(Cytokine-cytokine receptor interaction)			TNF superfamily member 18 [Source:RGD Symbol;Acc:1305066]	protein_coding	1.25084	0.036306	0.177245	0.043716	0.064852	0.036342	0.0105107	0.267733	10.1055	3.33707	up	yes
ENSRNOG00000000860	Vwa7	VWA7	309611	ENSRNOT00000001153					von Willebrand factor A domain containing 7 [Source:RGD Symbol;Acc:1303137]	protein_coding	0.530977	5.26968	0.619877	0.808196	0.151884	0.119474	0.0105418	0.268222	5.9474	2.57226	up	yes
ENSRNOG00000051065	AABR07072184.2	AABR07072184.2		ENSRNOT00000075904;ENSRNOT00000076056						processed_transcript	0.816668	0.47977	1.41804	0.215748	0.439276	0.26732	0.0106395	0.268793	2.94303	1.5573	up	yes
ENSRNOG00000003895	Rgs1	RGS1	54289	ENSRNOT00000005251	GO:0001965(G-protein alpha-subunit binding);GO:0005096(GTPase activator activity);GO:0005829(cytosol);GO:0007165(signal transduction);GO:0007186(G protein-coupled receptor signaling pathway);GO:0008277(regulation of G protein-coupled receptor signaling pathway);GO:0009617(response to bacterium);GO:0031234(extrinsic component of cytoplasmic side of plasma membrane);GO:0043547(positive regulation o…				regulator of G-protein signaling 1 [Source:RGD Symbol;Acc:3561]	protein_coding	12.2195	0.707895	2.18612	1.27281	0.898609	0.754116	0.0106299	0.268793	5.16606	2.36906	up	yes
ENSRNOG00000027157	Ly6g6e	LY6G6E	406866	ENSRNOT00000037482	GO:0002029(desensitization of G protein-coupled receptor signaling pathway);GO:0004675(transmembrane receptor protein serine/threonine kinase activity);GO:0005886(plasma membrane);GO:0007178(transmembrane receptor protein serine/threonine kinase signaling pathway);GO:0016020(membrane);GO:0030549(acetylcholine receptor activator activity);GO:0033130(acetylcholine receptor binding);GO:0045202(synap…				lymphocyte antigen 6 family member G6E [Source:RGD Symbol;Acc:1303112]	protein_coding	0.291395	0.531591	0.12967	0	0	0	0.0106411	0.268793	3175.52	11.6328	up	yes
ENSRNOG00000001520	Dlx1	DLX1	296500	ENSRNOT00000002078	GO:0000122(negative regulation of transcription by RNA polymerase II);GO:0000977(RNA polymerase II transcription regulatory region sequence-specific DNA binding);GO:0000981(DNA-binding transcription factor activity, RNA polymerase II-specific);GO:0003677(DNA binding);GO:0003682(chromatin binding);GO:0005634(nucleus);GO:0006355(regulation of transcription, DNA-templated);GO:0006357(regulation of t…				distal-less homeobox 1 [Source:RGD Symbol;Acc:1309593]	protein_coding	3.16728	0.031634	1.39973	9.58726	7.60834	8.39385	0.0108179	0.272173	0.179708	-2.47627	down	yes
ENSRNOG00000010302	LOC103694863	LOC103694863		ENSRNOT00000076897;ENSRNOT00000013687	GO:0000166(nucleotide binding);GO:0003050(regulation of systemic arterial blood pressure by atrial natriuretic peptide);GO:0003924(GTPase activity);GO:0005525(GTP binding);GO:0007165(signal transduction);GO:0016020(membrane);GO:0090277(positive regulation of peptide hormone secretion);GO:0090277(positive regulation of peptide hormone secretion)				ras-like protein family member 10B [Source:RGD Symbol;Acc:9359312]	protein_coding	26.4905	32.6634	34.6353	31.9728	108.109	80.2668	0.0108395	0.272315	0.425641	-1.23229	down	yes
ENSRNOG00000027924	Fam83g	FAM83G	100360307	ENSRNOT00000027312	GO:0005634(nucleus);GO:0005829(cytosol);GO:0007165(signal transduction);GO:0019901(protein kinase binding);GO:0030509(BMP signaling pathway)				family with sequence similarity 83, member G [Source:RGD Symbol;Acc:2322345]	protein_coding	2.41027	0.106676	0.352308	0.177858	0.054002	0	0.0108765	0.272431	12.375	3.62935	up	yes
ENSRNOG00000006410	Akap5	AKAP5	171026	ENSRNOT00000008416	GO:0005516(calmodulin binding);GO:0005886(plasma membrane);GO:0008179(adenylate cyclase binding);GO:0016020(membrane);GO:0045762(positive regulation of adenylate cyclase activity)				A-kinase anchoring protein 5 [Source:RGD Symbol;Acc:620829]	protein_coding	6.79112	3.19041	7.81601	2.93851	22.1674	45.5981	0.0109136	0.27254	0.251719	-1.99012	down	yes
ENSRNOG00000060235	AABR07044837.2	AABR07044837.2		ENSRNOT00000088740						lincRNA	2.11987	0	0.618014	0	0	0	0.0109171	0.27254	9126.29	13.1558	up	yes
[truncated: 514 more rows]
